# Supplementary material for: Allometry of Ingestion Among Habitat Mimicking Praying Mantises
Source: Ecol Evol. 2026 Feb 13;16(2):e73091. doi: 10.1002/ece3.73091 (PMC12998259; doi:10.1002/ece3.73091)
Supplement: Supplementary file 2 — Data S1: ece373091‐sup‐0001‐DataS1.zip. [file ECE3-16-e73091-s001.zip]

Archive with 3 entries (3 files):
- Mantis ingestion.Rmd
- Mantis-ingestion.docx
- Ingestion rate.csv
