# Supplementary material for: Allometry of Ingestion Among Habitat Mimicking Praying Mantises
Source: Ecol Evol. 2026 Feb 13;16(2):e73091. doi: 10.1002/ece3.73091 (PMC12998259; doi:10.1002/ece3.73091)
Supplement: Supplementary file 2 — Data S1: ece373091‐sup‐0001‐DataS1.zip. [file ECE3-16-e73091-s001.zip › Mantis ingestion.Rmd]

---
title: "Mantis ingestion"
author: "XXX"
date: "2025-08-13"
output:
  word_document:
    toc: yes
    
---


# Overview

This R Markdown provides the analyses for XX manuscript investigating the allometric relationship among praying mantis species. It also compares mantis allometric relationships to the FoRAGE dataset (https://knb.ecoinformatics.org/view/doi%3A10.5063%2FF1RX99KB)


```{r setup, include=FALSE}
knitr::opts_knit$set(root.dir = "/Users/coufiero/Library/CloudStorage/OneDrive-TowsonUniversity/Documents - Oufiero Lab/Analyses")

gls.ci<-function(Y,X,Sigma){
      n<-length(X)
#Standardize sigma to reduce rounding errors
      tr<-sum(diag(Sigma))
      Sigma<-n*Sigma/tr
#Input
      invSigma<-solve(Sigma)
#pgls mean and variance
      X1<-rep(1,n)
      q<-2          # adjust if multivariate!!
      C1<-solve(t(X1)%*%invSigma%*%X1)
      Y_PGLSmean<-c(C1%*%t(X1)%*%invSigma%*%Y)
      Y_PGLSdeviations = Y - Y_PGLSmean
      Y_PGLSvariance = (t(Y_PGLSdeviations)%*%invSigma%*%Y_PGLSdeviations)/(n-1)
      SE_Y_mean = sqrt(Y_PGLSvariance/n)
#Regression
      XX<-cbind(rep(1,n),X)
      C<-solve(t(XX)%*%invSigma%*%XX)
      w<-C%*%t(XX)%*%invSigma
      B<-w%*%Y
      Yhat<-XX%*%B
      Yresid=Y-Yhat
      Y_MSEresid<-c((t(Yresid)%*%invSigma%*%Yresid)/(n-q))
      a<-B[1]
      b<-B[2]
#SE of statistics
      SEa<-sqrt(diag(C)*Y_MSEresid)[1]
      SEb<-sqrt(diag(C)*Y_MSEresid)[2]
#Save model
      intercept<-cbind(a,SEa)
      slope<-cbind(b,SEb)
      model<-rbind(intercept,slope)
      colnames(model)<-c("Estimate","Std.Error")
      rownames(model)<-c("intercept","slope")
#confint
      SEYhat<-sqrt(diag(XX%*%C%*%t(XX))%*%((t(Yresid)%*%invSigma%*%Yresid)/(n-q)))
      CI<-cbind(X,Yhat,SEYhat)
            Lower2.5<-Yhat-qt(0.975,n)*SEYhat
            Lower5<-Yhat-qt(0.95,n)*SEYhat
            Upper5<-Yhat+qt(0.95,n)*SEYhat
            Upper2.5<-Yhat+qt(0.975,n)*SEYhat
      CI<-cbind(CI,Lower2.5)
      CI<-cbind(CI,Lower5)
      CI<-cbind(CI,Upper5)
      CI<-cbind(CI,Upper2.5)
      CI<-CI[order(CI[,1]),]
      colnames(CI)<-c("X","Yhat","SEYhat","Lower2.5","Lower5","Upper5","Upper2.5")
      CI<-as.data.frame(CI)
#confint extrapolated
      Xi<-seq(c(min(X)-abs(max(X))),to=c(abs(max(X))*5),length.out=100)
      Z<-c(Xi)
      ZZ<-cbind(rep(1,length(Z)),Z)
      SEYhat.Xi<-sqrt(diag(ZZ%*%C%*%t(ZZ))%*%((t(Yresid)%*%invSigma%*%Yresid)/(n-q)))
      Yhat.Xi<-a+b*Xi
            Lower2.5.Yhat.Xi<-Yhat.Xi-qt(0.975,n)*SEYhat.Xi
            Lower5.Yhat.Xi<-Yhat.Xi-qt(0.95,n)*SEYhat.Xi
            Upper5.Yhat.Xi<-Yhat.Xi+qt(0.95,n)*SEYhat.Xi
            Upper2.5.Yhat.Xi<-Yhat.Xi+qt(0.975,n)*SEYhat.Xi
      CI.plot<-cbind(Xi,Yhat.Xi,SEYhat.Xi,Lower2.5.Yhat.Xi,Lower5.Yhat.Xi,Upper5.Yhat.Xi,Upper2.5.Yhat.Xi)
      colnames(CI.plot)<-c("X","Yhat","SEYhat","Lower2.5","Lower5","Upper5","Upper2.5")
      CI.plot<-as.data.frame(CI.plot)
results<-list(model,CI,CI.plot)
names(results)<-c("model","CI","CI.plot")
return(results)
}


```

## Read in libraries
```{r}
library(phytools)
library(geiger)
library(MCMCglmm)
library(emmeans)
library(caper)
library(MuMIn)
library(ICC)
```

## Read in data files and transform variables

```{r}
tree<-read.nexus("Mantis.nex.txt")#Svenson and Whiting 2009 phylogeny
data<-read.csv("Ingestion rate.csv",stringsAsFactors=TRUE)#mantis data
data$IG.mg<-data$mass.second..g.*1000#set ingestion rate to mg/s
data$lg.IG<-log10(data$IG.mg)
data$lg.time<-log10(data$Real.time..s.)
data$lg.prey.pred<-log10(data$mass.whole.prey.mass.of.mantis)#relative prey size
data$lg.mass<-log10(data$Adult.mass..viv.log.)


#convert ingestion time from seconds to days to match FoRAGE dataset 
data$time.h<-data$Real.time..s./60/60/24
data$Mass.mg<-data$Adult.mass..viv.log.*1000#predator mass in mg
data$Mass.prey.mg<-data$Total.Mass.Ingested..g.*1000

#To match more recent allometric relationships Coblentz EA 2025 h/prey mass proportional to predator mass
data$H.prey.mass.s<-data$Real.time..s./data$Mass.prey.mg#sec/mg
data$H.prey.mass<-data$time.h/data$Mass.prey.mg#hours/mg
data$pred.prey<-data$Mass.mg/data$Mass.prey.mg
data$lg.pred.prey<-log10(data$pred.prey)

data.for<-read.csv("FoRAGE_db_V5_Dec_20_2024_sources_and_meta.csv", stringsAsFactors=TRUE)#newer version

data.for$IG<-data.for$Prey.mass..mg./data.for$Fittted.h..day.
data.for$H.prey.mass<-data.for$Fittted.h..day./data.for$Prey.mass..mg.
data.for$pred.prey<-data.for$Predator.mass..mg./data.for$Prey.mass..mg.
data.for$lg.pred.prey<-log10(data.for$pred.prey)
data.for$lg.pred.mass<-log10(data.for$Predator.mass..mg.)
data.for$lg.h<-log10(data.for$Fittted.h..day.)
#subset for invertebrate predator
newdata<-subset(data.for[c(data.for[,3]!="Parasitoid"),])

ph<-c(31,34,43,61,62,63,64,65)#new dataset columns pulling out predator mass, prey mass h in days, pre.prey, lg pred.prey, lg.pred.mass
Mol.data<-subset(newdata[c(newdata[,10]=="Mollusk"),])
Mol.data<-aggregate(Mol.data[,ph], by=list(Mol.data$Predator.scientific.name),
FUN=mean, na.rm=TRUE)
Rep.data<-subset(newdata[c(newdata[,10]=="Reptile"),])
Rep.data<-aggregate(Rep.data[,ph], by=list(Rep.data$Predator.scientific.name),
FUN=mean, na.rm=TRUE)
Arach.data<-subset(newdata[c(newdata[,10]=="Arachnid"),])
Arach.data<-aggregate(Arach.data[,ph], by=list(Arach.data$Predator.scientific.name),
FUN=mean, na.rm=TRUE)
Mamm.data<-subset(newdata[c(newdata[,10]=="Mammal"),])
Mamm.data<-aggregate(Mamm.data[,ph], by=list(Mamm.data$Predator.scientific.name),
FUN=mean, na.rm=TRUE)
Fish.data<-subset(newdata[c(newdata[,10]=="Fish"),])
Fish.data<-aggregate(Fish.data[,ph], by=list(Fish.data$Predator.scientific.name),
FUN=mean, na.rm=TRUE)


newdata<-subset(newdata[c(newdata[,9]=="Invertebrate"),])
newdata<-subset(newdata[c(newdata[,10]=="Insect"),])
newdata<-aggregate(newdata[,ph], by=list(newdata$Predator.scientific.name),
FUN=mean, na.rm=TRUE)

tr<-c(23,24,25,26,13,22,18,27,28,29,30,31,32,33)
data.1<-aggregate(data[,tr], by=list(Tip.label=data[,2],data$Scientific.Name),
FUN=mean, na.rm=TRUE)

colnames(data.1)[2] ="species"
#prunning the tree to match morphology data
row.names(data.1)<-data.1[,1]
foo<-name.check(tree, data.1)
print(foo)
#remove tips from tree with no data
tree.1<-drop.tip(tree, foo$tree_not_data)
plot(tree.1)

overlap <- name.check(tree.1, data=data.1)
overlap 

is_tip <- tree.1$edge[,2] <= length(tree.1$tip.label)
ordered_tips <- tree.1$edge[is_tip, 2]
tree.1$tip.label[ordered_tips]
data.1<-data.1[tree.1$tip.label,]
attach(data.1)

foo<-name.check(tree.1, data.1)
print(foo)

```

# Figure 1, Phylogeny plot

```{r}
###Figure 1. Phylogeny of species used
#adding in for species means
dcol<-hcl.colors(6, palette="OrRd")
fcol<-hcl.colors(4, palette="PurpOr")
scol<-hcl.colors(6, palette="BrwnYl")
gcol<-hcl.colors(6, palette="Emrld")
len<-nrow(data.1)
for (i in 1:len){
	if(data.1$species[i]=="Creobroter gemmatus"){data.1$col[i]<-fcol[1]}
	if(data.1$species[i]=="Deroplatys dessicata"){data.1$col[i]<-dcol[1]}
	if(data.1$species[i]=="Deroplatys truncata"){data.1$col[i]<-dcol[4]}
	if(data.1$species[i]=="Euchomenlla heteroptera"){data.1$col[i]<-scol[1]}
	if(data.1$species[i]=="Galinthias ameona"){data.1$col[i]<-fcol[2]}
	if(data.1$species[i]=="Hierodula membranacea"){data.1$col[i]<-gcol[6]}
	if(data.1$species[i]=="Hymenopus coronatus"){data.1$col[i]<-fcol[3]}
	if(data.1$species[i]=="Idolomantis diabolica"  ){data.1$col[i]<-fcol[4]}
	if(data.1$species[i]=="Phyllocrania paradoxa"){data.1$col[i]<-dcol[3]}
	if(data.1$species[i]=="Popa spurca"){data.1$col[i]<-scol[2]}
	if(data.1$species[i]=="Pseudovates chlorophea"){data.1$col[i]<-scol[3]}
	if(data.1$species[i]=="Sonora Tiger"){data.1$col[i]<-gcol[2]}
	if(data.1$species[i]=="Stagomantis limbata"){data.1$col[i]<-gcol[3]}
	if(data.1$species[i]=="Tenodera sinensis"){data.1$col[i]<-gcol[4]}
	}	

len<-nrow(data.1)
for (i in 1:len){
	if(data.1$species[i]=="Creobroter gemmatus"){data.1$sh[i]<-23}
	if(data.1$species[i]=="Deroplatys dessicata"){data.1$sh[i]<-22}
	if(data.1$species[i]=="Deroplatys truncata"){data.1$sh[i]<-22}
	if(data.1$species[i]=="Euchomenlla heteroptera"){data.1$sh[i]<-24}
	if(data.1$species[i]=="Galinthias ameona"){data.1$sh[i]<-23}
	if(data.1$species[i]=="Hierodula membranacea"){data.1$sh[i]<-21}
	if(data.1$species[i]=="Hymenopus coronatus"){data.1$sh[i]<-23}
	if(data.1$species[i]=="Idolomantis diabolica"  ){data.1$sh[i]<-23}
	if(data.1$species[i]=="Phyllocrania paradoxa"){data.1$sh[i]<-22}
	if(data.1$species[i]=="Popa spurca"){data.1$sh[i]<-24}
	if(data.1$species[i]=="Pseudovates chlorophea"){data.1$sh[i]<-24}
	if(data.1$species[i]=="Sonora Tiger"){data.1$sh[i]<-21}
	if(data.1$species[i]=="Stagomantis limbata"){data.1$sh[i]<-21}
	if(data.1$species[i]=="Tenodera sinensis"){data.1$sh[i]<-21}
	}	

for (i in 1:len){
	if(data.1$species[i]=="Creobroter gemmatus"){data.1$Ecol[i]<-"flower"}
	if(data.1$species[i]=="Deroplatys dessicata"){data.1$Ecol[i]<-"dead leaf"}
	if(data.1$species[i]=="Deroplatys truncata"){data.1$Ecol[i]<-"dead leaf"}
	if(data.1$species[i]=="Euchomenella heteroptera"){data.1$Ecol[i]<-"stick"}
	if(data.1$species[i]=="Galinthias ameona"){data.1$Ecol[i]<-"flower"}
	if(data.1$species[i]=="Hierodula membranacea"){data.1$Ecol[i]<-"generalist"}
	if(data.1$species[i]=="Hymenopus coronatus"){data.1$Ecol[i]<-"flower"}
	if(data.1$species[i]=="Idolomantis diabolica"  ){data.1$Ecol[i]<-"flower"}
	if(data.1$species[i]=="Phyllocrania paradoxa"){data.1$Ecol[i]<-"dead leaf"}
	if(data.1$species[i]=="Popa spurca"){data.1$Ecol[i]<-"stick"}
	if(data.1$species[i]=="Pseudovates chlorophea"){data.1$Ecol[i]<-"stick"}
	if(data.1$species[i]=="Sonora Tiger"){data.1$Ecol[i]<-"generalist"}
	if(data.1$species[i]=="Stagomantis limbata"){data.1$Ecol[i]<-"generalist"}
	if(data.1$species[i]=="Tenodera sinensis"){data.1$Ecol[i]<-"generalist"}
	}
tree.2<-tree.1
data.3<-data.1
data.3$species <- trimws(data.3$species) #trimws removes leading or trailing character space
#ok this works
test_sp_df <- as.factor(data.3$species)
droplevels(test_sp_df, exclude = "")
data.3$species <- test_sp_df

is_tip <- tree.2$edge[,2] <= length(tree.2$tip.label)
ordered_tips <- tree.2$edge[is_tip, 2]
tree.2$tip.label[ordered_tips]
#data.1<-data.1[tree.1$tip.label[ordered_tips],]
#matching tree to data
data.3<-data.3[tree.2$tip.label,]
attach(data.3)
name.check(tree.2, data.3)

new_tiplabels <- c("Creobroter gemmatus", "Deroplatys desiccata","Deroplatys truncata", "Euchomenella heteroptera","Galinthias ameona","Hierodula membranacea", "Hymenopus coronatus", "Idolomantis diabolica","Phyllocrania paradoxa","Pseudovates chlorophea", "Popa spurca ", "Stagmomantis limbata", "Stagmomantis clauseni", "Tenodera sinensis")
tree.2$tip.label<-new_tiplabels

#png(file="Mantis ingestion phylogeny 2.png", height=16, width=16, units="in",res=300)

par(mar=c(5.1,8,4.1,2.1))
plot(tree.2,edge.width=4,align.tip.label=FALSE,label.offset=0.01,cex=2, tip.color="black")
#axisPhylo()
tiplabels(tip=c(1:length(tree.1$tip.label)), pch=data.1$sh, bg=data.1$col,cex=4)
points(0,14,pch=21,bg="black",cex=3)
text(0.002,14,"Generalists",cex=1.5,pos=4)
points(0,13.5,pch=22,bg="black",cex=3)
text(0.002,13.5,"Dead Leaf",cex=1.5,pos=4)
points(0,13,pch=23,bg="black",cex=3)
text(0.002,13,"Flower",cex=1.5,pos=4)
points(0,12.5,pch=24,bg="black",cex=3)
text(0.002,12.5,"Stick",cex=1.5,pos=4)
#dev.off()

```


# Repeatability
```{r}
ID.ig<-ICCest(data$ID,data$lg.IG,CI.type="THD")
ID.rt<-ICCest(data$ID,data$lg.time,CI.type="THD")
ID.hp<-ICCest(data$ID,log10(data$H.prey.mass.s),CI.type="THD")
#Ingestion rate repeatability
print(ID.ig)
#ingestion time repeatability
print(ID.rt)
#prey-mass specific handling time repeatability
print(ID.hp)

```

# Allometry models

## Data cleanup and aggregation

```{r}
#aggregate by individual
inv.phylo<-inverseA(tree.1,nodes="TIPS",scale=FALSE)
prior2<-list(G=list(G1=list(V=1,nu=0.02),G2=list(V=1,nu=0.02)),
   R=list(V=1,nu=0.02))

data.2<-aggregate(data[,tr], by=list(data$Scientific.Name,data$phylo,data$ID),
FUN=mean, na.rm=TRUE)

colnames(data.2)[1] ="species"
colnames(data.2)[2] ="phylo"

dcol<-hcl.colors(6, palette="OrRd",alpha=0.4)
fcol<-hcl.colors(4, palette="PurpOr",alpha=0.4)
scol<-hcl.colors(6, palette="BrwnYl",alpha=0.4)
gcol<-hcl.colors(6, palette="Emrld",alpha=0.4)
len<-nrow(data.2)
for (i in 1:len){
	if(data.2$species[i]=="Creobroter gemmatus"){data.2$col[i]<-fcol[1]}
	if(data.2$species[i]=="Deroplatys dessicata"){data.2$col[i]<-dcol[1]}
	if(data.2$species[i]=="Deroplatys truncata"){data.2$col[i]<-dcol[4]}
	if(data.2$species[i]=="Euchomenlla heteroptera"){data.2$col[i]<-scol[1]}
	if(data.2$species[i]=="Galinthias ameona"){data.2$col[i]<-fcol[2]}
	if(data.2$species[i]=="Hierodula membranacea"){data.2$col[i]<-gcol[6]}
	if(data.2$species[i]=="Hymenopus coronatus"){data.2$col[i]<-fcol[3]}
	if(data.2$species[i]=="Idolomantis diabolica"  ){data.2$col[i]<-fcol[4]}
	if(data.2$species[i]=="Phyllocrania paradoxa"){data.2$col[i]<-dcol[3]}
	if(data.2$species[i]=="Popa spurca"){data.2$col[i]<-scol[2]}
	if(data.2$species[i]=="Pseudovates chlorophea"){data.2$col[i]<-scol[3]}
	if(data.2$species[i]=="Sonora Tiger"){data.2$col[i]<-gcol[2]}
	if(data.2$species[i]=="Stagomantis limbata"){data.2$col[i]<-gcol[3]}
	if(data.2$species[i]=="Tenodera sinensis"){data.2$col[i]<-gcol[4]}
	}	

len<-nrow(data.2)
for (i in 1:len){
	if(data.2$species[i]=="Creobroter gemmatus"){data.2$sh[i]<-23}
	if(data.2$species[i]=="Deroplatys dessicata"){data.2$sh[i]<-22}
	if(data.2$species[i]=="Deroplatys truncata"){data.2$sh[i]<-22}
	if(data.2$species[i]=="Euchomenlla heteroptera"){data.2$sh[i]<-24}
	if(data.2$species[i]=="Galinthias ameona"){data.2$sh[i]<-23}
	if(data.2$species[i]=="Hierodula membranacea"){data.2$sh[i]<-21}
	if(data.2$species[i]=="Hymenopus coronatus"){data.2$sh[i]<-23}
	if(data.2$species[i]=="Idolomantis diabolica"  ){data.2$sh[i]<-23}
	if(data.2$species[i]=="Phyllocrania paradoxa"){data.2$sh[i]<-22}
	if(data.2$species[i]=="Popa spurca"){data.2$sh[i]<-24}
	if(data.2$species[i]=="Pseudovates chlorophea"){data.2$sh[i]<-24}
	if(data.2$species[i]=="Sonora Tiger"){data.2$sh[i]<-21}
	if(data.2$species[i]=="Stagomantis limbata"){data.2$sh[i]<-21}
	if(data.2$species[i]=="Tenodera sinensis"){data.2$sh[i]<-21}
	}	

for (i in 1:len){
	if(data.2$species[i]=="Creobroter gemmatus"){data.2$Ecol[i]<-"flower"}
	if(data.2$species[i]=="Deroplatys dessicata"){data.2$Ecol[i]<-"dead leaf"}
	if(data.2$species[i]=="Deroplatys truncata"){data.2$Ecol[i]<-"dead leaf"}
	if(data.2$species[i]=="Euchomenlla heteroptera"){data.2$Ecol[i]<-"stick"}
	if(data.2$species[i]=="Galinthias ameona"){data.2$Ecol[i]<-"flower"}
	if(data.2$species[i]=="Hierodula membranacea"){data.2$Ecol[i]<-"generalist"}
	if(data.2$species[i]=="Hymenopus coronatus"){data.2$Ecol[i]<-"flower"}
	if(data.2$species[i]=="Idolomantis diabolica"  ){data.2$Ecol[i]<-"flower"}
	if(data.2$species[i]=="Phyllocrania paradoxa"){data.2$Ecol[i]<-"dead leaf"}
	if(data.2$species[i]=="Popa spurca"){data.2$Ecol[i]<-"stick"}
	if(data.2$species[i]=="Pseudovates chlorophea"){data.2$Ecol[i]<-"stick"}
	if(data.2$species[i]=="Sonora Tiger"){data.2$Ecol[i]<-"generalist"}
	if(data.2$species[i]=="Stagomantis limbata"){data.2$Ecol[i]<-"generalist"}
	if(data.2$species[i]=="Tenodera sinensis"){data.2$Ecol[i]<-"generalist"}
	}	

data.2$spec_mean_lg.mass<-sapply(split(data.2$lg.mass,data.2$phylo),mean)[data.2$phylo]
data.2$within_spec_lg.mass<-data.2$lg.mass-data.2$spec_mean_lg.mass    

data.2$spec_mean_lg.prey.pred<-sapply(split(data.2$lg.prey.pred,data.2$phylo),mean)[data.2$phylo]
data.2$within_spec_lg.prey.pred<-data.2$lg.prey.pred-data.2$spec_mean_lg.prey.pred


data.2$spec_mean_lg.pred.prey<-sapply(split(data.2$lg.pred.prey,data.2$phylo),mean)[data.2$phylo]
data.2$within_spec_lg.pred.prey<-data.2$lg.pred.prey-data.2$spec_mean_lg.pred.prey
```

## Group 1: Ingestion rate vs. predator mass

### Phylogenetic general linear mixed model (PGLMM)
With and without the effect of camouflage
Note: because these are MCMCglmm models, repeat runs will produce qualitatively, but not necessarily quantiatively similar results.

```{r}
#PGLMM with camouflage
model_IGE<-MCMCglmm(lg.IG~spec_mean_lg.mass+within_spec_lg.mass+Ecol,
    random=~phylo+species,family="gaussian",
    ginverse=list(phylo=inv.phylo$Ainv),prior=prior2,data=data.2,
    scale=TRUE,verbose=FALSE,
    nitt=1000000,burnin=1000,thin=500)
  summary(model_IGE)
m<-emmeans(model_IGE,specs=~Ecol,data=data.2)
summary(pairs(m),freq=TRUE)

#PGLMM without camouflage
model_IG<-MCMCglmm(lg.IG~spec_mean_lg.mass+within_spec_lg.mass,
    random=~phylo+species,family="gaussian",
    ginverse=list(phylo=inv.phylo$Ainv),prior=prior2,data=data.2,
    scale=TRUE, verbose=FALSE,
    nitt=1000000,burnin=1000,thin=500)
  summary(model_IG)
lambda <- model_IG$VCV[,'phylo']/
 (model_IG$VCV[,'phylo']+model_IG$VCV[,'species']+
 model_IG$VCV[,'units'])
mean(lambda)

AICc(model_IGE,model_IG)#model without camouflage better

```

### Phylogenetic Generalised Least Squares (PGLS)
With and without the effect of camouflage

```{r}
df.phylo<-comparative.data(tree.1, data.1, Tip.label, vcv=TRUE, vcv.dim=3)

#with camouflage
mod.IG.E<-pgls(lg.IG~lg.mass+Ecol , df.phylo, lambda='ML')
summary(mod.IG.E)
anova(mod.IG.E)

#without camouflage
mod.IG<-pgls(lg.IG~lg.mass , df.phylo, lambda='ML')
summary(mod.IG)
AICc(mod.IG.E,mod.IG)#without camouflage better

```

## Group 2: Ingestion time against predator mass

### PGLMM
With and without the effect of camouflage
Note: because these are MCMCglmm models, repeat runs will produce qualitatively, but not necessarily quantiatively similar results.

```{r}
model_time_mass_E<-MCMCglmm(lg.time~spec_mean_lg.mass+within_spec_lg.mass+Ecol,
    random=~phylo+species,family="gaussian",
    ginverse=list(phylo=inv.phylo$Ainv),prior=prior2,data=data.2,
    scale=TRUE, verbose=FALSE,
    nitt=1000000,burnin=1000,thin=500)
#With camouflage  
summary(model_time_mass_E)
  m<-emmeans(model_time_mass_E,specs=~Ecol,data=data.2)
summary(m,freq=TRUE)
summary(pairs(m),freq=TRUE)#no difference among ecomorphs

model_time_mass<-MCMCglmm(lg.time~spec_mean_lg.mass+within_spec_lg.mass,
    random=~phylo+species,family="gaussian",
    ginverse=list(phylo=inv.phylo$Ainv),prior=prior2,data=data.2,
    scale=TRUE, verbose=FALSE,
    nitt=1000000,burnin=1000,thin=500)
#Without camouflage  
summary(model_time_mass)
#AICc
  AICc(model_time_mass_E,model_time_mass)#model without camouflage better

  #Lambda of model without camouflage
  lambda <- model_time_mass$VCV[,'phylo']/
 (model_time_mass$VCV[,'phylo']+model_time_mass$VCV[,'species']+
 model_time_mass$VCV[,'units'])
mean(lambda)

```

### PGLS
With and without the effect of camouflage

```{r}
#with camouflage
mod.time.mass.E<-pgls(lg.time~lg.mass+Ecol , df.phylo, lambda='ML')
summary(mod.time.mass.E)
anova(mod.time.mass.E)

#without camouflage
mod.time.mass<-pgls(lg.time~lg.mass , df.phylo, lambda='ML')
summary(mod.time.mass)
AICc(mod.time.mass.E, mod.time.mass)#without camouflage better
```

## Group 3: Prey-mass specific handling time (handling time (s)/prey mass (mg) against predator mass 

### PGLMM
With and without the effect of camouflage
Note: because these are MCMCglmm models, repeat runs will produce qualitatively, but not necessarily quantiatively similar results.

```{r}
model_time_pdpy_E<-MCMCglmm(log10(H.prey.mass.s)~spec_mean_lg.mass+within_spec_lg.mass+Ecol,
    random=~phylo+species,family="gaussian",
    ginverse=list(phylo=inv.phylo$Ainv),prior=prior2,data=data.2,
    scale=TRUE, verbose=FALSE,
    nitt=1000000,burnin=1000,thin=500)
#with camouflage
  summary(model_time_pdpy_E)
m<-emmeans(model_time_pdpy_E,specs=~Ecol,data=data.2)
summary(m,freq=TRUE)
summary(pairs(m),freq=TRUE)#no difference among ecomorphs

model_time_pdpy<-MCMCglmm(log10(H.prey.mass.s)~spec_mean_lg.mass+within_spec_lg.mass,
    random=~phylo+species,family="gaussian",
    ginverse=list(phylo=inv.phylo$Ainv),prior=prior2,data=data.2,
    scale=TRUE, verbose=FALSE,
    nitt=1000000,burnin=1000,thin=500)
#without camouflage 
 summary(model_time_pdpy)
 #AICc of models 
 AICc(model_time_pdpy_E,model_time_pdpy)#model without camouflage better

 #lambda of model without camouflage
  lambda <- model_time_pdpy$VCV[,'phylo']/
 (model_time_pdpy$VCV[,'phylo']+model_time_pdpy$VCV[,'species']+
 model_time_pdpy$VCV[,'units'])
mean(lambda)

```

### PGLS
With and without the effect of camouflage

```{r}
#with camouflage
#note, lambda had to be set to 1, which it comes out as anyway, because it gives an optimization error in R studio if it is set to ML
#this problem is does not happen in base R
mod.time.E<-pgls(log10(H.prey.mass.s)~lg.mass+Ecol, df.phylo, lambda=1)
summary(mod.time.E)
anova(mod.time.E)

#without camouflage
mod.time<-pgls(log10(H.prey.mass.s)~lg.mass, df.phylo, lambda='ML')
summary(mod.time)

#AICc
AICc(mod.time.E,mod.time)#without ecology slightly better
```

# Figure 2

## Figure 2A ingestion rate vs. predator mass
Larger points are species means, smaller points individual means
PGLS regression line in gray dash
PGLS confidence intervals in gray dot
PGLMM regression line in solid black

```{r}
#to save figure as png file use the code below
#png(file="Ingestion rate allometry log10.png", height=12, width=12, units="in",res=300)
par(mar=c(5.1,6,4.1,2.1))
plot(data.2$lg.mass,data.2$lg.IG,pch=data.2$sh,bg=data.2$col,col=data.2$col,cex=2,xlab=expression(log[10]~Predator~Mass~(g)),ylab=expression(log[10]~Ingestion~Rate~(mg~s^-1)),cex.lab=2,cex.axis=2,axes=FALSE,xlim=c(-1,1),ylim=c(-2,0))
Axis(side=1, labels=TRUE,cex.axis=2)
Axis(side=2, labels=TRUE,cex.axis=2)
points(data.1$lg.mass,data.1$lg.IG,pch=data.1$sh,bg=data.1$col,cex=4)
abline(a=-1.006055,b=0.92327,col="darkgray",lty=2,lwd=4)#pgls
abline(a=mean(model_IG$Sol[,1]),b=mean(model_IG$Sol[,2]),col="black",lwd=4)
pGLS_ci<-gls.ci(data.1$lg.IG,data.1$lg.mass,vcv(tree.1))#note run function below first
 lines(pGLS_ci$CI.plot$X,pGLS_ci$CI.plot$Lower5,lty=3,col="darkgray",lwd=3)
 lines(pGLS_ci$CI.plot$X,pGLS_ci$CI.plot$Upper5,lty=3,col="darkgray",lwd=3)
 
   points(-1,0,cex=2,pch=21,bg=data.1$col[14])
   points(-1,-0.05,cex=2,pch=21,bg=data.1$col[13])
   points(-1,-0.1,cex=2,pch=21,bg=data.1$col[12])
   points(-1,-0.15,cex=2,pch=21,bg=data.1$col[6])
   points(-1,-0.2,cex=2,pch=23,bg=data.1$col[1])
   points(-1,-0.25,cex=2,pch=23,bg=data.1$col[5])
   points(-1,-0.3,cex=2,pch=23,bg=data.1$col[7])
   points(-1,-0.35,cex=2,pch=23,bg=data.1$col[8])
   points(-1,-0.4,cex=2,pch=22,bg=data.1$col[2])
   points(-1,-0.45,cex=2,pch=22,bg=data.1$col[3])
   points(-1,-0.5,cex=2,pch=22,bg=data.1$col[9])
   points(-1,-0.55,cex=2,pch=24,bg=data.1$col[4])
   points(-1,-0.6,cex=2,pch=24,bg=data.1$col[10])
   points(-1,-0.65,cex=2,pch=24,bg=data.1$col[11])
   text(x=-1,y=0, label="Tenodera sinensis",pos=4,offset=0.75,cex=1)
   text(x=-1,y=-0.05, label="Stagmomantis limbata",offset=0.75,pos=4,cex=1)
   text(x=-1,y=-0.1, label="Stagmomantis clauseni",pos=4,cex=1,offset=0.75)
   text(x=-1,y=-0.15, label="Hierodula membranacea",pos=4,cex=1,offset=0.75)
   text(x=-1,y=-0.2, label="Creobroter gemmatus",pos=4,cex=1,offset=0.75)
   text(x=-1,y=-0.25, label="Galinthias ameona",pos=4,cex=1,offset=0.75)
   text(x=-1,y=-0.3, label="Hymenopus coronatus",pos=4,cex=1,offset=0.75)
   text(x=-1,y=-0.35, label="Idolomantis diabolica",pos=4,cex=1,offset=0.75)
   text(x=-1,y=-0.4, label="Deroplatys desiccata",pos=4,cex=1,offset=0.75)
   text(x=-1,y=-0.45, label="Deroplatys truncata",pos=4,cex=1,offset=0.75)
   text(x=-1,y=-0.5, label="Phyllocrania paradoxa",pos=4,cex=1,offset=0.75)
   text(x=-1,y=-0.55, label="Euchomenella heteroptera",pos=4,cex=1,offset=0.75)
   text(x=-1,y=-0.6, label="Popa spurca",pos=4,cex=1,offset=0.75)
   text(x=-1,y=-0.65, label="Pseudovates chlorophea",pos=4,cex=1,offset=0.75)
 
 
# dev.off()

```

## Figure 2B ingestion time vs. predator mass
Larger points are species means, smaller points individual means
PGLS regression line in gray dash
PGLS confidence intervals in gray dot
PGLMM regression line in solid black

```{r}
#to save as png use code below
#png(file="Ingestion time allometry predator mass log10.png", height=12, width=12, units="in",res=300)
par(mar=c(5.1,6,4.1,2.1))
plot(data.2$lg.mass,data.2$lg.time,pch=data.2$sh,bg=data.2$col,col=data.2$col,cex=2,xlab=expression(log[10]~Predator~Mass~(g)),ylab=expression(log[10]~Ingestion~Time~(s)),cex.lab=2,cex.axis=2,axes=FALSE,xlim=c(-1,1),ylim=c(2,3.5))
Axis(side=1, labels=TRUE,cex.axis=2)
Axis(side=2, labels=TRUE,cex.axis=2)
points(data.1$lg.mass,data.1$lg.time,pch=data.1$sh,bg=data.1$col,cex=4)
abline(a=2.643755,b=-0.868706,col="darkgray",lty=2,lwd=4)#pgls
abline(a=mean(model_time_mass$Sol[,1]),b=mean(model_time_mass$Sol[,2]),col="black",lwd=4)
pGLS_ci<-gls.ci(data.1$lg.time,data.1$lg.mass,vcv(tree.1))#note run function below first
 lines(pGLS_ci$CI.plot$X,pGLS_ci$CI.plot$Lower5,lty=3,col="darkgray",lwd=3)
 lines(pGLS_ci$CI.plot$X,pGLS_ci$CI.plot$Upper5,lty=3,col="darkgray",lwd=3)

 
   points(-1,2.75,cex=2,pch=21,bg=data.1$col[14])
   points(-1,2.7,cex=2,pch=21,bg=data.1$col[13])
   points(-1,2.65,cex=2,pch=21,bg=data.1$col[12])
   points(-1,2.6,cex=2,pch=21,bg=data.1$col[6])
   points(-1,2.55,cex=2,pch=23,bg=data.1$col[1])
   points(-1,2.5,cex=2,pch=23,bg=data.1$col[5])
   points(-1,2.45,cex=2,pch=23,bg=data.1$col[7])
   points(-1,2.4,cex=2,pch=23,bg=data.1$col[8])
   points(-1,2.35,cex=2,pch=22,bg=data.1$col[2])
   points(-1,2.3,cex=2,pch=22,bg=data.1$col[3])
   points(-1,2.25,cex=2,pch=22,bg=data.1$col[9])
   points(-1,2.2,cex=2,pch=24,bg=data.1$col[4])
   points(-1,2.15,cex=2,pch=24,bg=data.1$col[10])
   points(-1,2.1,cex=2,pch=24,bg=data.1$col[11])
   text(x=-1,y=2.75, label="Tenodera sinensis",pos=4,offset=0.75,cex=1)
   text(x=-1,y=2.7, label="Stagmomantis limbata",offset=0.75,pos=4,cex=1)
   text(x=-1,y=2.65, label="Stagmomantis clauseni",pos=4,cex=1,offset=0.75)
   text(x=-1,y=2.6, label="Hierodula membranacea",pos=4,cex=1,offset=0.75)
   text(x=-1,y=2.55, label="Creobroter gemmatus",pos=4,cex=1,offset=0.75)
   text(x=-1,y=2.5, label="Galinthias ameona",pos=4,cex=1,offset=0.75)
   text(x=-1,y=2.45, label="Hymenopus coronatus",pos=4,cex=1,offset=0.75)
   text(x=-1,y=2.4, label="Idolomantis diabolica",pos=4,cex=1,offset=0.75)
   text(x=-1,y=2.35, label="Deroplatys desiccata",pos=4,cex=1,offset=0.75)
   text(x=-1,y=2.3, label="Deroplatys truncata",pos=4,cex=1,offset=0.75)
   text(x=-1,y=2.25, label="Phyllocrania paradoxa",pos=4,cex=1,offset=0.75)
   text(x=-1,y=2.2, label="Euchomenella heteroptera",pos=4,cex=1,offset=0.75)
   text(x=-1,y=2.15, label="Popa spurca",pos=4,cex=1,offset=0.75)
   text(x=-1,y=2.1, label="Pseudovates chlorophea",pos=4,cex=1,offset=0.75)
 
 
 #dev.off()


```

## Figure 2C prey-mass specific handling time (handling time (s)/prey mass (mg)vs. predator mass 
Larger points are species means, smaller points individual means
PGLS regression line in gray dash
PGLS confidence intervals in gray dot
PGLMM regression line in solid black

```{r}
#to save figure as png use code below
#png(file="Ingestion time allometry log10.png", height=10, width=10, units="in",res=300)
par(mar=c(5.1,6,4.1,2.1))
plot(data.2$lg.mass,log10(data.2$H.prey.mass.s),pch=data.2$sh,bg=data.2$col,col=data.2$col,cex=2,xlab=expression(log[10]~Predator~Mass~(g)),ylab=expression(log[10]~Ingestion~Time/Prey~Mass),cex.lab=2,cex.axis=2,axes=FALSE,xlim=c(-1,1),ylim=c(0.2,1.8))
Axis(side=1, labels=TRUE,cex.axis=2)
Axis(side=2, labels=TRUE,cex.axis=2)
points(data.1$lg.mass,log10(data.1$H.prey.mass.s),pch=data.1$sh,bg=data.1$col,cex=4)
abline(a=1.055822,b=-0.9416,col="darkgray",lty=2,lwd=4)#pgls
abline(a=mean(model_time_pdpy$Sol[,1]),b=mean(model_time_pdpy$Sol[,2]),col="black",lwd=4)
pGLS_ci<-gls.ci(log10(data.1$H.prey.mass.s),data.1$lg.mass,vcv(tree.1))#note run function below first
 lines(pGLS_ci$CI.plot$X,pGLS_ci$CI.plot$Lower5,lty=3,col="darkgray",lwd=3)
 lines(pGLS_ci$CI.plot$X,pGLS_ci$CI.plot$Upper5,lty=3,col="darkgray",lwd=3)
 
   points(-1,1.1,cex=2,pch=21,bg=data.1$col[14])
   points(-1,1.05,cex=2,pch=21,bg=data.1$col[13])
   points(-1,1,cex=2,pch=21,bg=data.1$col[12])
   points(-1,0.95,cex=2,pch=21,bg=data.1$col[6])
   points(-1,0.9,cex=2,pch=23,bg=data.1$col[1])
   points(-1,0.85,cex=2,pch=23,bg=data.1$col[5])
   points(-1,0.8,cex=2,pch=23,bg=data.1$col[7])
   points(-1,0.75,cex=2,pch=23,bg=data.1$col[8])
   points(-1,0.7,cex=2,pch=22,bg=data.1$col[2])
   points(-1,0.65,cex=2,pch=22,bg=data.1$col[3])
   points(-1,0.6,cex=2,pch=22,bg=data.1$col[9])
   points(-1,0.55,cex=2,pch=24,bg=data.1$col[4])
   points(-1,0.5,cex=2,pch=24,bg=data.1$col[10])
   points(-1,0.45,cex=2,pch=24,bg=data.1$col[11])
   text(x=-1,y=1.1, label="Tenodera sinensis",pos=4,offset=0.75,cex=1)
   text(x=-1,y=1.05, label="Stagmomantis limbata",offset=0.75,pos=4,cex=1)
   text(x=-1,y=1, label="Stagmomantis sp.",pos=4,cex=1,offset=0.75)
   text(x=-1,y=0.95, label="Hierodula membranacea",pos=4,cex=1,offset=0.75)
   text(x=-1,y=0.9, label="Creobroter gemmatus",pos=4,cex=1,offset=0.75)
   text(x=-1,y=0.85, label="Galinthias ameona",pos=4,cex=1,offset=0.75)
   text(x=-1,y=0.8, label="Hymenopus coronatus",pos=4,cex=1,offset=0.75)
   text(x=-1,y=0.75, label="Idolomantis diabolica",pos=4,cex=1,offset=0.75)
   text(x=-1,y=0.7, label="Deroplatys desiccata",pos=4,cex=1,offset=0.75)
   text(x=-1,y=0.65, label="Deroplatys truncata",pos=4,cex=1,offset=0.75)
   text(x=-1,y=0.6, label="Phyllocrania paradoxa",pos=4,cex=1,offset=0.75)
   text(x=-1,y=0.55, label="Euchomenella heteroptera",pos=4,cex=1,offset=0.75)
   text(x=-1,y=0.5, label="Popa spurca",pos=4,cex=1,offset=0.75)
   text(x=-1,y=0.45, label="Pseudovates chlorophea",pos=4,cex=1,offset=0.75)
 
 
#dev.off()
```

# Comparisons to FoRAGE dataset
This includes figure 3 and inset 3B
Also includes results of regression models in Table 2

## Data clean up

```{r}
#drop unused levels in truncated data
newdata<-droplevels(newdata)#just insect predators
Mol.data<-droplevels(Mol.data)
Rep.data<-droplevels(Rep.data)
Arach.data<-droplevels(Arach.data)
Mamm.data<-droplevels(Mamm.data)
#remove missing values
newdata<-na.omit(newdata)
Fish.data<-na.omit(Fish.data)
Arach.data<-na.omit(Arach.data)

m<-which(newdata[,1]=="Hierodula crassa")
fcol<-hcl.colors(4, palette="PurpOr")
```

## Regression models

```{r}

#Mantis phylogenetic no camouflage
mod.ht<-pgls(log10(H.prey.mass)~log10(Mass.mg) , df.phylo, lambda='ML')
summary(mod.ht)
#Mantis non-phylogenetic
m.mod<-lm(log10(H.prey.mass)~log10(Mass.mg),data=data.1)
summary(m.mod)
confint(m.mod,level=0.95)

 #insects
i.mod<-lm(log10(newdata$H.prey.mass)~log10(newdata$Predator.mass..mg.))
summary(i.mod)
confint(i.mod,level=0.95)

#arachnids
a.mod<-lm(log10(Arach.data$H.prey.mass)~log10(Arach.data$Predator.mass..mg.))
summary(a.mod)
confint(a.mod,level=0.95)
#Fishes
f.mod<-lm(log10(Fish.data$H.prey.mass)~log10(Fish.data$Predator.mass..mg.))
summary(f.mod)
confint(f.mod,level=0.95)
#Mammals
#test if Sorex cinereus cinereus from regression as it is an outlier
library(outliers)
grubbs.test(log10(Mamm.data$H.prey.mass))
outlier(log10(Mamm.data$H.prey.mass),logical=TRUE)
#yes significant outlier, remove from dataset
#keep in plot
Mamm.data.1<-Mamm.data[-11,]
mam.mod<-lm(log10(Mamm.data.1$H.prey.mass)~log10(Mamm.data.1$Predator.mass..mg.))
summary(mam.mod)
confint(mam.mod,level=0.95)
```

## Figure 3A

```{r}
#to save as a png use code below
#png(file="Ingestion time allometry predator mass h comp log10.png", height=10, width=10, units="in",res=300)
par(mar=c(5.1,6,4.1,2.1))

plot(log10(newdata$Predator.mass..mg.),log10(newdata$H.prey.mass),pch=21,bg=rgb(190/255,190/255,190/255,alpha=0.5),xlim=c(-1.7,9),ylim=c(-14,4), xlab=expression(log[10]~Predator~mass~(mg)),ylab=expression(log[10]~Handling~time/Prey~mass~(mg/days)),cex.lab=1.5,cex=1.5,axes=FALSE)
axis(1)
axis(2)

points(log10(Mol.data$Predator.mass..mg.),log10(Mol.data$H.prey.mass),pch=23,bg=rgb(255/255,20/255,147/255,alpha=0.5),cex=1.5)
points(log10(Rep.data$Predator.mass..mg.),log10(Rep.data$H.prey.mass),pch=24,bg=rgb(154/255,205/255,50/255,alpha=0.5),cex=1.5)
points(log10(Fish.data$Predator.mass..mg.),log10(Fish.data$H.prey.mass),pch=25,bg=rgb(0/255,205/255,205/255,alpha=0.5),cex=1.5)
points(log10(Mamm.data$Predator.mass..mg.),log10(Mamm.data$H.prey.mass),pch=21,bg=rgb(205/255,149/255,12/255,alpha=0.5),cex=1.5)
points(log10(Arach.data$Predator.mass..mg.),log10(Arach.data$H.prey.mass),pch=22,bg=rgb(0/255,0/255,0/255,alpha=0.5),cex=1.5)
points(log10(data.1$Mass.mg),log10(data.1$H.prey.mass),pch=data.1$sh,bg=data.1$col,cex=3)
points(log10(newdata[m,2]),log10(newdata[m,6]),pch=22,bg="blue",cex=3)#only mantis in dataset

#insect line
abline(a=i.mod$coefficients[1],b=i.mod$coefficients[2],col="gray",lwd=3)

#mantis non-phylogenetic
abline(a=m.mod$coefficients[1],b=m.mod$coefficients[2],col=fcol[2],lwd=3)#non-phylogenetic
#mantis phylogenetic coefficients from model above
abline(a=-1.03011,b=-0.94665,col=fcol[2],lwd=3,lty=2)
#arachnids
abline(a=a.mod$coefficients[1],b=a.mod$coefficients[2],lwd=3)
#Fishes
abline(a=f.mod$coefficients[1],b=f.mod$coefficients[2],col="cyan3",lwd=3)
#Mammals
abline(a=mam.mod$coefficients[1],b=mam.mod$coefficients[2],col="darkgoldenrod3",lwd=3)
points(-1.5,-10,pch=21,bg="gray")
text(-1.5,-10,"Insects",cex=0.7,pos=4)
points(-1.5,-10.5,pch=23,bg="deeppink")
text(-1.5,-10.5,"Mollusks",cex=0.7,pos=4)
points(-1.5,-11,pch=24,bg="yellowgreen")
text(-1.5,-11,"Reptiles",cex=0.7,pos=4)
points(-1.5,-11.5,pch=25,bg="cyan3")
text(-1.5,-11.5,"Fish",cex=0.7,pos=4)
points(-1.5,-12,pch=21,bg="darkgoldenrod3")
text(-1.5,-12,"Mammals",cex=0.7,pos=4)
points(-1.5,-12.5,pch=22,bg="black")
text(-1.5,-12.5,"Arachnids",cex=0.7,pos=4)
#dev.off()

```

## Figure 3B
Inset Figure 3B of mantis only data from above
Put together in Adobe Illustrator

```{r}
####plot of our data with confidence intervals and H. crassa
#To save as png use code below
#png(file="Ingestion time allometry predator mass H.prey log10.png", height=8, width=8, units="in",res=300)
par(mar=c(5.1,6,4.1,2.1))
plot(log10(data.1$Mass.mg),log10(data.1$H.prey.mass),pch=data.1$sh,bg=data.1$col,cex=4,xlab=expression(log[10]~Predator~Mass~(mg)),ylab=expression(log[10]~Handling~time/Prey~mass~(mg/days)),cex.lab=2,cex.axis=2,axes=FALSE,xlim=c(2,3.8),ylim=c(-4.8,-2))
Axis(side=1, labels=TRUE,cex.axis=2)
Axis(side=2, labels=TRUE,cex.axis=2)
mod.ht<-pgls(log10(H.prey.mass)~log10(Mass.mg) , df.phylo, lambda='ML')
summary(mod.ht)
mod<-lm(log10(H.prey.mass)~log10(Mass.mg),data=data.1)
summary(mod)
abline(a=mod$coefficients[1],b=mod$coefficients[2],col=fcol[2],lwd=3)#non-phylogenetic
abline(a=-1.03011,b=-0.94665,col=fcol[2],lwd=3,lty=2)
data.1$lg.time.h<-log10(data.1$H.prey.mass)
data.1$lg.mass.mg<-log10(data.1$Mass.mg)
pGLS_ci<-gls.ci(data.1$lg.time.h,data.1$lg.mass.mg,vcv(tree.1))#note run function below first
 lines(pGLS_ci$CI.plot$X,pGLS_ci$CI.plot$Lower5,lty=3,col=fcol[2],lwd=3)
 lines(pGLS_ci$CI.plot$X,pGLS_ci$CI.plot$Upper5,lty=3,col=fcol[2],lwd=3)
points(log10(newdata[m,2]),log10(newdata[m,6]),pch=22,bg="blue",cex=4)#only mantis in dataset
 #dev.off()
```
