# Supplementary material for: Allometry of Ingestion Among Habitat Mimicking Praying Mantises
Source: Ecol Evol. 2026 Feb 13;16(2):e73091. doi: 10.1002/ece3.73091 (PMC12998259; doi:10.1002/ece3.73091)
Supplement: Supplementary file 2 — Data S1: ece373091‐sup‐0001‐DataS1.zip. [file ECE3-16-e73091-s001.zip › Ingestion rate.csv]

Scientific Name	phylo	ID	Trial mumber	Total Trials	Mass Whole Prey (g)	Mass of Prey Left Over (g)	Total Mass Ingested (g)	Time of prey capture	Time of Finished Ingestion	Time Lapse Time (min)	Shrink factor	Real time (s)	mass/second (g)	mass whole prey/mass of mantis	Trial Date	Adult Date	Adult mass (viv log)	Day of Week	Dissected?	Dissection Date
Euchomenlla heteroptera	Euchomenella_sp._MN091	EH - 002	1	1	0.0354	0	0.0354	2.37	13.86	11.49	50	574.5	6.16E-05	0.055835962	2/27/23	9/?/22	0.634	Monday
Euchomenlla heteroptera	Euchomenella_sp._MN091	EH - 002	2	2	0.0386	0.00001	0.03859	0.16	9.5	9.34	50	467	8.26E-05	0.060883281	2/27/23	9/?/22	0.634	Monday
Euchomenlla heteroptera	Euchomenella_sp._MN091	EH - 002	3	3	0.039	0	0.039	1.99	18.02	16.03	50	801.5	4.87E-05	0.061514196	3/6/23	9/?/22	0.634	Monday
Euchomenlla heteroptera	Euchomenella_sp._MN091	EH - 005	1	4	0.046	0	0.046	43.31	61.39	18.08	60	1084.8	4.24E-05	0.033773862	3/13/23	9/?/22	1.362	Monday
Euchomenlla heteroptera	Euchomenella_sp._MN091	EH - 005	2	5	0.0462	0	0.0462	5.36	19.28	13.92	60	835.2	5.53E-05	0.033920705	3/13/23	9/?/22	1.362	Monday
Euchomenlla heteroptera	Euchomenella_sp._MN091	EH - 002	4	6	0.0281	0.00001	0.02809	0.07	9.5	9.43	50	471.5	5.96E-05	0.044321767	5/8/23	9/?/22	0.634	Monday
Euchomenlla heteroptera	Euchomenella_sp._MN091	EH - 002	5	7	0.0297	0	0.0297	0.05	11.5	11.45	50	572.5	5.19E-05	0.046845426	5/8/23	9/?/22	0.634	Monday
Euchomenlla heteroptera	Euchomenella_sp._MN091	EH - 024	1	8	0.0302	0	0.0302	50.17	66.3	16.13	60	967.8	3.12E-05	0.047634069	5/8/23	9/?/2022	0.634	Monday
Euchomenlla heteroptera	Euchomenella_sp._MN091	EH - 002	6	9	0.0551	0.0007	0.0544	14.11	48.03	33.92	60	2035.2	2.67E-05	0.086908517	5/30/23	9/?/2022	0.634	Tuesday
Euchomenlla heteroptera	Euchomenella_sp._MN091	EH - 005	3	10	0.0446	0	0.0446	42.49	64.49	22	60	1320	3.38E-05	0.032745962	5/30/23	9?/22	1.362	Tuesday
Euchomenlla heteroptera	Euchomenella_sp._MN091	EH - 006	1	11	0.0471	0	0.0471	5.25	31.06	25.81	60	1548.6	3.04E-05	0.077467105	5/31/23	9/?/22	0.608	Wednesday
Euchomenlla heteroptera	Euchomenella_sp._MN091	EH - 006	2	12	0.0502	0	0.0502	37.43	68.51	31.08	60	1864.8	2.69E-05	0.082565789	5/31/23	9/?/22	0.608	Wednesday
Euchomenlla heteroptera	Euchomenella_sp._MN091	EH - 024	2	13	0.0551	0.0001	0.055	31.55	49.25	17.7	60	1062	5.18E-05	0.086908517	6/1/23	9/?/2022	0.634	Thursday
Euchomenlla heteroptera	Euchomenella_sp._MN091	EH - 024	3	14	0.0433	0	0.0433	58.54	72.48	13.94	60	836.4	5.18E-05	0.06829653	6/1/23	9/?/2022	0.634	Thursday
Euchomenlla heteroptera	Euchomenella_sp._MN091	EH - 002	6	15	0.0365	0.0046	0.0319	55.25	84.25	29	60	1740	1.83E-05	0.057570978	6/5/23	9/?/2022	0.634	Monday
Euchomenlla heteroptera	Euchomenella_sp._MN091	EH - 005	4	16	0.0448	0	0.0448	46.5	65.48	18.98	60	1138.8	3.93E-05	0.032892805	6/6/23	9/?/2022	1.362	Tuesday
Euchomenlla heteroptera	Euchomenella_sp._MN091	EH - 005	5	17	0.041	0	0.041	7.52	25.1	17.58	60	1054.8	3.89E-05	0.03010279	6/6/23	9/?/2022	1.362	Tuesday
Euchomenlla heteroptera	Euchomenella_sp._MN091	EH - 006	3	18	0.0361	0	0.0361	7.31	38.48	31.17	60	1870.2	1.93E-05	0.059375	6/7/23	9/?/2022	0.608	Wednesday
Euchomenlla heteroptera	Euchomenella_sp._MN091	EH - 006	4	19	0.0375	0.0012	0.0363	42.49	62.47	19.98	60	1198.8	3.03E-05	0.061677632	6/7/23	9/?/2022	0.608	Wednesday
Euchomenlla heteroptera	Euchomenella_sp._MN091	EH - 024	4	20	0.0441	0	0.0441	44.48	58.3	13.82	60	829.2	5.32E-05	0.06955836	6/8/23	9/?/2022	0.634	Thursday
Euchomenlla heteroptera	Euchomenella_sp._MN091	EH - 024	5	21	0.033	0	0.033	4.06	18.33	14.27	60	856.2	3.85E-05	0.052050473	6/8/23	9/?/2022	0.634	Thursday
Euchomenlla heteroptera	Euchomenella_sp._MN091	EH - 048	1	22	0.0534	0.0023	0.0511	7.01	26.46	19.45	60	1167	4.38E-05	0.076133447	6/22/23	6/22/23	0.7014	Thursday
Euchomenlla heteroptera	Euchomenella_sp._MN091	EH - 048	2	23	0.0657	0.0017	0.064	34.13	49.27	15.14	60	908.4	7.05E-05	0.093669803	6/22/23	6/22/23	0.7014	Thursday
Euchomenlla heteroptera	Euchomenella_sp._MN091	EH - 042	1	24	0.0398	0.0004	0.0394	30.57	40.43	9.86	60	591.6	6.66E-05	0.080812183	6/26/23	6/21/23	0.4925	Monday
Euchomenlla heteroptera	Euchomenella_sp._MN091	EH - 042	2	25	0.0494	0.0001	0.0493	51.4	62.31	10.91	60	654.6	7.53E-05	0.100304569	6/26/23	6/21/23	0.4925	Monday
Euchomenlla heteroptera	Euchomenella_sp._MN091	EH - 052	1	26	0.051	0	0.051	32.4	49.57	17.17	60	1030.2	4.95E-05	0.079389788	6/26/23	6/21/23	0.6424	Monday
Euchomenlla heteroptera	Euchomenella_sp._MN091	EH - 052	2	27	0.0515	0	0.0515	54.01	67.32	13.31	60	798.6	6.45E-05	0.08016812	6/26/23	6/21/23	0.6424	Monday
Euchomenlla heteroptera	Euchomenella_sp._MN091	EH - 047	1	28	0.0359	0	0.0359	59.37	72.03	12.66	60	759.6	4.73E-05	0.064977376	6/27/23	6/27/23	0.5525	Tuesday
Euchomenlla heteroptera	Euchomenella_sp._MN091	EH - 047	2	29	0.0506	0.0004	0.0502	14.55	33.35	18.8	60	1128	4.45E-05	0.09158371	6/27/23	6/27/23	0.5525	Tuesday
Euchomenlla heteroptera	Euchomenella_sp._MN091	EH - 006	5	30	0.0439	0	0.0439	50.33	77.53	27.2	60	1632	2.69E-05	0.072203947	6/28/23	9/?/2022	0.608	Wednesday
Euchomenlla heteroptera	Euchomenella_sp._MN091	EH - 048	3	31	0.053	0.0015	0.0515	38	48.49	10.49	60	629.4	8.18E-05	0.075563159	6/28/23	6/22/23	0.7014	Wednesday
Euchomenlla heteroptera	Euchomenella_sp._MN091	EH - 048	4	32	0.0484	0.0014	0.047	54.15	64.27	10.12	60	607.2	7.74E-05	0.069004847	6/28/23	6/22/23	0.7014	Wednesday
Euchomenlla heteroptera	Euchomenella_sp._MN091	EH - 046	1	33	0.0484	0.002	0.0464	39.39	54.51	15.12	60	907.2	5.11E-05	0.092987512	6/29/23	6/27/23	0.5205	Thursday
Euchomenlla heteroptera	Euchomenella_sp._MN091	EH - 042	3	34	0.0355	0.0001	0.0354	33.58	49.06	15.48	60	928.8	3.81E-05	0.072081218	7/5/23	6/21/23	0.4925	Wednesday
Euchomenlla heteroptera	Euchomenella_sp._MN091	EH - 042	4	35	0.0449	0.0011	0.0438	55.08	66.37	11.29	60	677.4	6.47E-05	0.091167513	7/5/23	6/21/23	0.4925	Wednesday
Euchomenlla heteroptera	Euchomenella_sp._MN091	EH - 052	3	36	0.0459	0	0.0459	15.26	35.4	20.14	60	1208.4	3.80E-05	0.071450809	7/5/23	6/21/23	0.6424	Wednesday
Euchomenlla heteroptera	Euchomenella_sp._MN091	EH - 052	4	37	0.0394	0.0007	0.0387	39.05	55.22	16.17	60	970.2	3.99E-05	0.061332503	7/5/23	6/21/23	0.6424	Wednesday
Euchomenlla heteroptera	Euchomenella_sp._MN091	EH - 047	3	38	0.0401	0.0006	0.0395	29.22	44.05	14.83	60	889.8	4.44E-05	0.072579186	7/5/23	6/27/23	0.5525	Wednesday
Euchomenlla heteroptera	Euchomenella_sp._MN091	EH - 047	4	39	0.0378	0	0.0378	49.29	61.42	12.13	60	727.8	5.19E-05	0.06841629	7/5/23	6/27/23	0.5525	Wednesday
Euchomenlla heteroptera	Euchomenella_sp._MN091	EH - 042	4	40	0.0415	0.00001	0.04149	27.47	42.03	14.56	60	873.6	4.75E-05	0.084263959	7/10/23	6/21/23	0.4925	Monday
Euchomenlla heteroptera	Euchomenella_sp._MN091	EH - 052	5	41	0.0401	0	0.0401	38.5	56.16	17.66	60	1059.6	3.78E-05	0.062422167	7/10/23	6/21/23	0.6424	Monday
Euchomenlla heteroptera	Euchomenella_sp._MN091	EH - 047	5	42	0.0302	0	0.0302	55.13	66.38	11.25	60	675	4.47E-05	0.054660633	7/11/23	6/27/23	0.5525	Tuesday
Euchomenlla heteroptera	Euchomenella_sp._MN091	EH - 048	5	43	0.0423	0	0.0423	4.37	12.59	8.22	60	493.2	8.58E-05	0.060307956	7/12/23	6/22/23	0.7014	Wednesday
Euchomenlla heteroptera	Euchomenella_sp._MN091	EH - 042	5	44	0.0381	0.0001	0.038	9.06	20.39	11.33	60	679.8	5.59E-05	0.077360406	7/17/23	6/21/23	0.4925	Monday
Hymenopus coronatus	Hymenopus_coronatus_MN010	HC - 016	1	1	0.0472	0.0013	0.0459	0.96	7.13	6.17	50	308.5	0.000148784	0.04	2/27/23	9/25/22	1.18	Monday
Hymenopus coronatus	Hymenopus_coronatus_MN010	HC - 016	2	2	0.0568	0	0.0568	1.04	5.48	4.44	50	222	0.000255856	0.048135593	3/6/23	9/25/22	1.18	Monday
Hymenopus coronatus	Hymenopus_coronatus_MN010	HC - 016	3	3	0.0385	0	0.0385	0.12	3.59	3.47	50	173.5	0.000221902	0.032627119	3/6/23	9/25/22	1.18	Monday
Hymenopus coronatus	Hymenopus_coronatus_MN010	HC - 018	1	4	0.038	0	0.038	37.08	42.4	5.32	60	319.2	0.000119048	0.044705882	3/20/23	10/19/22	0.85	Monday
Hymenopus coronatus	Hymenopus_coronatus_MN010	HC - 016	4	5	0.0496	0	0.0496	11.14	19.26	8.12	60	487.2	0.000101806	0.042033898	3/20/23	9/25/22	1.18	Monday
Hymenopus coronatus	Hymenopus_coronatus_MN010	HC - 016	5	6	0.0501	0.001	0.0491	21.33	27.01	5.68	60	340.8	0.000144073	0.042457627	4/17/23	9/25/22	1.18	Monday
Hymenopus coronatus	Hymenopus_coronatus_MN010	HC - 018	2	7	0.0412	0.000001	0.041199	38.15	44.18	6.03	60	361.8	0.000113872	0.048470588	4/17/23	10/19/22	0.85	Monday
Hymenopus coronatus	Hymenopus_coronatus_MN010	HC - 014	1	8	0.0393	0	0.0393	16.55	24.17	7.62	60	457.2	8.60E-05	0.044306652	4/24/23	9/6/22	0.887	Monday
Hymenopus coronatus	Hymenopus_coronatus_MN010	HC - 014	2	9	0.0385	0	0.0385	27.3	35	7.7	60	462	8.33E-05	0.043404735	4/24/23	9/6/22	0.887	Monday
Hymenopus coronatus	Hymenopus_coronatus_MN010	HC - 018	3	10	0.0358	0	0.0358	38.11	46.51	8.4	60	504	7.10E-05	0.042117647	5/1/23	10/19/22	0.85	Monday
Hymenopus coronatus	Hymenopus_coronatus_MN010	HC - 025	1	11	0.0404	0	0.0404	42.31	51.47	9.16	60	549.6	7.35E-05	0.046066135	5/30/23	10/26/22	0.877	Tuesday
Hymenopus coronatus	Hymenopus_coronatus_MN010	HC - 014	3	12	0.0399	0	0.0399	58.52	68.57	10.05	60	603	6.62E-05	0.044983089	5/30/23	9/6/22	0.887	Tuesday
Hymenopus coronatus	Hymenopus_coronatus_MN010	HC - 001	1	13	0.0506	0	0.0506	47.19	64.33	17.14	60	1028.4	4.92E-05	0.067019868	5/31/23	9/21/22	0.755	Wednesday
Hymenopus coronatus	Hymenopus_coronatus_MN010	HC - 023	1	14	0.0461	0	0.0461	23.41	33.19	9.78	60	586.8	7.86E-05	0.056082725	5/31/23	unknown	0.822	Wednesday	yes	6/15/23
Hymenopus coronatus	Hymenopus_coronatus_MN010	HC - 023	2	15	0.0523	0.0024	0.0499	39.11	45.39	6.28	60	376.8	0.000132431	0.063625304	5/31/23	unknown	0.822	Wednesday	yes	6/15/23
Hymenopus coronatus	Hymenopus_coronatus_MN010	HC - 018	4	16	0.0538	0.0011	0.0527	38.13	48.56	10.43	60	625.8	8.42E-05	0.063294118	6/1/23	10/19/22	0.85	Thursday
Hymenopus coronatus	Hymenopus_coronatus_MN010	HC - 014	4	17	0.0454	0.0001	0.0453	44.34	56.18	11.84	60	710.4	6.38E-05	0.051183766	6/5/23	9/6/22	0.887	Monday
Hymenopus coronatus	Hymenopus_coronatus_MN010	HC - 014	5	18	0.0398	0.0029	0.0369	4.48	13.17	8.69	60	521.4	7.08E-05	0.044870349	6/5/23	9/6/23	0.887	Monday
Hymenopus coronatus	Hymenopus_coronatus_MN010	HC - 025	2	19	0.0443	0	0.0443	55.55	63.39	7.84	60	470.4	9.42E-05	0.030321697	6/5/23	10/26/22	1.461	Monday
Hymenopus coronatus	Hymenopus_coronatus_MN010	HC - 025	3	20	0.0526	0	0.0526	9.32	15.12	5.8	60	348	0.000151149	0.036002738	6/5/23	10/26/22	1.461	Monday
Hymenopus coronatus	Hymenopus_coronatus_MN010	HC - 015	1	21	0.0392	0.0007	0.0385	43.16	55.08	11.92	60	715.2	5.38E-05	0.03935743	6/7/23	unknown	0.996	Tuesday
Hymenopus coronatus	Hymenopus_coronatus_MN010	HC - 023	3	22	0.0398	0.001	0.0388	26.26	35.03	8.77	60	526.2	7.37E-05	0.048418491	6/7/23	unknown	0.822	Wednesday		6/15/23
Hymenopus coronatus	Hymenopus_coronatus_MN010	HC - 001	2	23	0.0343	0	0.0343	1.1	24.39	23.29	60	1397.4	2.45E-05	0.045430464	6/7/23	9/21/22	0.755	Wednesday
Hymenopus coronatus	Hymenopus_coronatus_MN010	HC - 001	3	24	0.0339	0.0016	0.0323	28.4	35.09	6.69	60	401.4	8.05E-05	0.044900662	6/7/23	9/21/22	0.755	Wednesday
Hymenopus coronatus	Hymenopus_coronatus_MN010	HC - 025	4	25	0.0424	0	0.0424	32.41	37.25	4.84	60	290.4	0.000146006	0.029021218	6/12/23	10/26/22	1.461	Monday
Hymenopus coronatus	Hymenopus_coronatus_MN010	HC - 015	2	26	0.0538	0	0.0538	15.5	23.15	7.65	60	459	0.000117211	0.054016064	6/22/23	unknown	0.996	Tuesday
Hymenopus coronatus	Hymenopus_coronatus_MN010	HC - 025	5	27	0.0408	0.0001	0.0407	23.12	28.59	5.47	60	328.2	0.00012401	0.027926078	6/26/23	10/26/23	1.461	Monday
Hymenopus coronatus	Hymenopus_coronatus_MN010	HC - 025	6	28	0.0473	0	0.0473	31.56	35.44	3.88	60	232.8	0.000203179	0.032375086	6/26/23	10/26/23	1.461	Monday
Hymenopus coronatus	Hymenopus_coronatus_MN010	HC - 001	4	29	0.0532	0	0.0532	1.13	7.18	6.05	60	363	0.000146556	0.070463576	6/26/23	9/21/22	0.755	Monday
Hymenopus coronatus	Hymenopus_coronatus_MN010	HC - 001	5	30	0.0494	0.0007	0.0487	8.37	15.04	6.67	60	400.2	0.000121689	0.065430464	6/26/23	9/1/22	0.755	Monday
Hymenopus coronatus	Hymenopus_coronatus_MN010	HC - 015	3	31	0.0519	0	0.0519	4.35	11.17	6.82	60	409.2	0.000126833	0.052108434	6/27/23	unknown	0.996	Tuesday
Hymenopus coronatus	Hymenopus_coronatus_MN010	HC - 015	4	32	0.0386	0.0009	0.0377	12.31	18.13	5.82	60	349.2	0.000107961	0.03875502	6/27/23	unknown	0.996	Tuesday
Hymenopus coronatus	Hymenopus_coronatus_MN010	HC - 015	5	33	0.0456	0	0.0456	3.43	13.42	9.99	60	599.4	7.61E-05	0.045783133	7/5/23	Unknown	0.996	Tuesday
Pseudovates chlorophea	Phyllovates_chlorophaea_MN026	PC - 014	1	1	0.04	0	0.04	0.16	6	5.84	50	292	0.000136986	0.045924225	2/13/23	9/29/22	0.871	Monday
Pseudovates chlorophea	Phyllovates_chlorophaea_MN026	PC - 014	2	2	0.04	0	0.04	0.52	5.46	4.94	50	247	0.000161943	0.045924225	2/13/23	9/29/22	0.871	Monday
Pseudovates chlorophea	Phyllovates_chlorophaea_MN026	PC - 014	3	3	0.0455	0.0005	0.045	0	4.56	4.56	50	228	0.000197368	0.052238806	2/20/23	9/29/22	0.871	Monday
Pseudovates chlorophea	Phyllovates_chlorophaea_MN026	PC - 013	1	4	0.0515	0	0.0515	0.56	7.28	6.72	50	336	0.000153274	0.044821584	2/20/23	9/?/2022	1.149	Monday
Pseudovates chlorophea	Phyllovates_chlorophaea_MN026	PC - 013	2	5	0.0394	0.0006	0.0388	0.12	5.69	5.57	50	278.5	0.000139318	0.03429688	2/20/23	9/?/2022	1.149	Monday
Pseudovates chlorophea	Phyllovates_chlorophaea_MN026	PC - 015	1	6	0.0317	0	0.0317	1.88	7.19	5.31	50	265.5	0.000119397	0.0427827	2/20/23	9/26/22	0.741	Monday
Pseudovates chlorophea	Phyllovates_chlorophaea_MN026	PC - 013	3	7	0.045	0.0016	0.0434	0.08	5.5	5.42	50	271	0.000160148	0.039164491	3/6/23	9/?/2022	1.149	Monday
Pseudovates chlorophea	Phyllovates_chlorophaea_MN026	PC - 013	4	8	0.0459	0	0.0459	0.92	5.91	4.99	50	249.5	0.000183968	0.039947781	3/6/23	9/?/2022	1.149	Monday
Pseudovates chlorophea	Phyllovates_chlorophaea_MN026	PC - 014	4	9	0.0534	0	0.0534	32.38	42.52	10.14	60	608.4	8.78E-05	0.06130884	4/17/23	9/29/22	0.871	Monday
Pseudovates chlorophea	Phyllovates_chlorophaea_MN026	PC - 014	5	10	0.0477	0	0.0477	47.32	55.01	7.69	60	461.4	0.000103381	0.054764638	4/17/23	9/29/22	0.871	Monday
Pseudovates chlorophea	Phyllovates_chlorophaea_MN026	PC - 013	5	11	0.0592	0.0014	0.0578	7.33	17.52	10.19	60	611.4	9.45E-05	0.051523064	4/17/23	9/?/2022	1.149	Monday
Pseudovates chlorophea	Phyllovates_chlorophaea_MN026	PC - 013	5	12	0.0405	0.0091	0.0314	33.35	43.34	9.99	60	599.4	5.24E-05	0.42728396	5/30/23	9/?/2022	1.149	Tuesday
Phyllocrania paradoxa	Phyllocrania_paradoxa_MN011	PP - 013	1	1	0.0418	0.009	0.0328	2.26	18.28	16.02	50	801	4.09E-05	0.064208909	3/13/23	11/28/22	0.651	Tuesday
Phyllocrania paradoxa	Phyllocrania_paradoxa_MN011	PP - 017	1	2	0.0493	0.0011	0.0482	23.37	36.34	12.97	60	778.2	6.19E-05	0.071552975	5/31/23	11/28/21	0.689	Wednesday
Phyllocrania paradoxa	Phyllocrania_paradoxa_MN011	PP - 017	2	3	0.0386	0.0014	0.0372	16.55	31.43	14.88	60	892.8	4.17E-05	0.056023222	5/31/23	11/28/21	0.689	Wednesday
Phyllocrania paradoxa	Phyllocrania_paradoxa_MN011	PP - 018	1	4	0.0478	0	0.0478	45.1	60.24	15.14	60	908.4	5.26E-05	0.066946779	5/31/23	12/5/21	0.714	Wednesday
Phyllocrania paradoxa	Phyllocrania_paradoxa_MN011	PP - 020	1	5	0.0542	0	0.0542	23.37	37.1	13.73	60	823.8	6.58E-05	0.087461675	5/31/23	4/24/23	0.6197	Wednesday
Phyllocrania paradoxa	Phyllocrania_paradoxa_MN011	PP - 016	1	6	0.0542	0.0467	0.0075	27.41	43.55	16.14	60	968.4	7.74E-06	0.074861878	5/31/23	2/13/23	0.724	Wednesday
Phyllocrania paradoxa	Phyllocrania_paradoxa_MN011	PP - 013	2	7	0.0459	0.0068	0.0391	51.05	67.08	16.03	60	961.8	4.07E-05	0.070506912	6/1/23	11/28/22	0.651	Thursday
Phyllocrania paradoxa	Phyllocrania_paradoxa_MN011	PP - 013	3	8	0.0549	0.0012	0.0537	37.08	49.14	12.06	60	723.6	7.42E-05	0.084331797	6/1/23	11/28/21	0.651	Thursday
Phyllocrania paradoxa	Phyllocrania_paradoxa_MN011	PP - 017	3	9	0.0389	0	0.0389	3.04	15.3	12.26	60	735.6	5.29E-05	0.056458636	6/5/23	11/28/21	0.689	Monday
Phyllocrania paradoxa	Phyllocrania_paradoxa_MN011	PP - 017	4	10	0.0389	0	0.0389	33.57	44.51	10.94	60	656.4	5.93E-05	0.056458636	6/5/23	11/28/21	0.689	Monday
Phyllocrania paradoxa	Phyllocrania_paradoxa_MN011	PP - 018	2	11	0.0417	0.0016	0.0401	29.5	43.57	14.07	60	844.2	4.75E-05	0.058403361	6/5/23	12/5/21	0.714	Monday
Phyllocrania paradoxa	Phyllocrania_paradoxa_MN011	PP - 020	2	12	0.0385	0	0.0385	57.53	76.85	19.32	60	1159.2	3.32E-05	0.062126836	6/6/23	4/24/23	0.6197	Tuesday
Phyllocrania paradoxa	Phyllocrania_paradoxa_MN011	PP - 018	3	13	0.0425	0	0.0425	13.44	40.44	27	60	1620	2.62E-05	0.05952381	6/6/23	12/5/21	0.714	Tuesday
Phyllocrania paradoxa	Phyllocrania_paradoxa_MN011	PP - 016	2	14	0.0401	0.0008	0.0393	11.13	35.46	24.33	60	1459.8	2.69E-05	0.05538674	6/7/23	2/13/23	0.724	Wednesday
Phyllocrania paradoxa	Phyllocrania_paradoxa_MN011	PP - 016	3	15	0.0364	0.0014	0.035	39.4	61.5	22.1	60	1326	2.64E-05	0.050276243	6/7/23	2/13/23	0.724	Wednesday
Phyllocrania paradoxa	Phyllocrania_paradoxa_MN011	PP - 013	4	16	0.0525	0	0.0525	49.47	67.33	17.86	60	1071.6	4.90E-05	0.080645161	6/7/23	11/28/21	0.651	Thursday
Phyllocrania paradoxa	Phyllocrania_paradoxa_MN011	PP - 013	5	17	0.0462	0.0008	0.0454	15.44	23.39	7.95	60	477	9.52E-05	0.070967742	6/7/23	11/28/21	0.651	Thursday
Phyllocrania paradoxa	Phyllocrania_paradoxa_MN011	PP - 017	5	18	0.045	0	0.045	53.06	63.57	10.51	60	630.6	7.14E-05	0.065312046	6/12/23	11/28/21	0.689	Monday
Phyllocrania paradoxa	Phyllocrania_paradoxa_MN011	PP - 020	3	19	0.0599	0	0.0599	46.38	57.22	10.84	60	650.4	9.21E-05	0.096659674	6/22/23	4/24/23	0.6197	Tuesday
Phyllocrania paradoxa	Phyllocrania_paradoxa_MN011	PP - 018	4	20	0.0539	0.0001	0.0538	51.31	74.27	22.96	60	1377.6	3.91E-05	0.075490196	6/26/23	12/5/22	0.714	Monday
Phyllocrania paradoxa	Phyllocrania_paradoxa_MN011	PP - 018	5	21	0.0532	0	0.0532	18.36	37.58	19.22	60	1153.2	4.61E-05	0.074509804	6/26/23	12/5/22	0.714	Monday
Phyllocrania paradoxa	Phyllocrania_paradoxa_MN011	PP - 020	4	22	0.0513	0	0.0513	29.25	53.18	23.93	60	1435.8	3.57E-05	0.082781991	6/27/23	4/24/23	0.6197	Tuesday
Phyllocrania paradoxa	Phyllocrania_paradoxa_MN011	PP - 020	5	23	0.0462	0.0008	0.0454	59.44	68.12	8.68	60	520.8	8.72E-05	0.074552203	6/27/23	4/24/23	0.6197	Tuesday
Phyllocrania paradoxa	Phyllocrania_paradoxa_MN011	PP - 016	4	24	0.061	0.0253	0.0357	11.56	17.57	6.01	60	360.6	9.90E-05	0.084254144	6/28/23	2/13/23	0.724	Wednesday
Phyllocrania paradoxa	Phyllocrania_paradoxa_MN011	PP - 018	6	25	0.0443	0.0001	0.0442	6.03	21.36	15.33	60	919.8	4.81E-05	0.062044818	7/5/23	12/5/23	0.714	Wednesday
Phyllocrania paradoxa	Phyllocrania_paradoxa_MN011	PP - 016	5	26	0.0434	0.0149	0.0285	13.39	25.53	12.14	60	728.4	3.91E-05	0.059944751	7/6/23	2/13/23	0.724	Thursday
Deroplatys truncata	Deroplatys_truncata_MN349	DT - 009	1	1	0.045	0.002	0.043	4.57	9.22	4.65	50	232.5	0.000184946	0.027422303	2/28/23	11/30/22	1.641
Deroplatys truncata	Deroplatys_truncata_MN349	DT - 009	2	2	0.0348	0	0.0348	28.34	42.38	14.04	60	842.4	4.13E-05	0.021206581	4/24/23	11/30/22	1.641
Deroplatys truncata	Deroplatys_truncata_MN349	DT - 009	3	3	0.035	0	0.035	52.42	70.2	17.78	60	1066.8	3.28E-05	0.021328458	5/1/23	11/30/22	1.641
Deroplatys truncata	Deroplatys_truncata_MN349	DT - 009	4	4	0.0442	0	0.0442	13.53	19.44	5.91	60	354.6	0.000124647	0.026934796	5/1/23	11/30/22	1.641
Deroplatys truncata	Deroplatys_truncata_MN349	DT - 007	1	5	0.0525	0	0.0525	24.48	31.4	6.92	60	415.2	0.000126445	0.019271005	5/30/23	unknown	2.7243	Tuesday
Deroplatys truncata	Deroplatys_truncata_MN349	DT - 009	5	6	0.0491	0	0.0491	30.58	46.25	15.67	60	940.2	5.22E-05	0.02992078	5/30/23	11/30/22	1.641	Tuesday
Deroplatys truncata	Deroplatys_truncata_MN349	DT - 008	1	7	0.0492	0	0.0492	52.23	60.15	7.92	60	475.2	0.000103535	0.021485654	5/31/23	11/14/22	2.2899	Wednesday
Deroplatys truncata	Deroplatys_truncata_MN349	DT - 008	2	8	0.0443	0.00002	0.04428	3.58	10.29	6.71	60	402.6	0.000109985	0.019345823	5/31/23	11/14/22	2.2899	Wednesday
Deroplatys truncata	Deroplatys_truncata_MN349	DT - 009	6	9	0.0414	0.0001	0.0413	23.58	35.13	11.55	60	693	5.96E-05	0.025228519	6/5/23	11/30/22	1.641	Monday
Deroplatys truncata	Deroplatys_truncata_MN349	DT - 007	2	10	0.0456	0	0.0456	25.48	32.5	7.02	60	421.2	0.000108262	0.016738245	6/5/23	unknown	2.7243	Monday
Deroplatys truncata	Deroplatys_truncata_MN349	DT - 007	3	11	0.0378	0	0.0378	40.26	47.48	7.22	60	433.2	8.73E-05	0.013875124	6/5/23	unknown	2.7243	Monday
Deroplatys truncata	Deroplatys_truncata_MN349	DT - 008	3	12	0.0369	0	0.0369	41.25	48.23	6.98	60	418.8	8.81E-05	0.016114241	6/8/23	11/14/22	2.2899	Wednesday
Deroplatys truncata	Deroplatys_truncata_MN349	DT - 008	4	13	0.047	0.0017	0.0453	53.55	58.4	4.85	60	291	0.00015567	0.020524914	6/8/23	11/14/22	2.2899	Wednesday
Deroplatys truncata	Deroplatys_truncata_MN349	DT - 007	4	14	0.0446	0.0001	0.0445	41.1	50.1	9	60	540	8.24E-05	0.016371178	6/27/23	unknown	2.7243	Tuesday
Deroplatys truncata	Deroplatys_truncata_MN349	DT - 007	5	15	0.0512	0.0001	0.0511	10.24	18.27	8.03	60	481.8	0.000106061	0.018793819	6/27/23	unknown	2.7243	Tuesday
Deroplatys truncata	Deroplatys_truncata_MN349	DT - 008	5	16	0.0496	0.0035	0.0461	26.59	30.45	3.86	60	231.6	0.00019905	0.021660335	6/28/23	11/14/22	2.2899	Wednesday
Deroplatys truncata	Deroplatys_truncata_MN349	DT - 007	6	17	0.0378	0	0.0378	19.34	33.02	13.68	60	820.8	4.61E-05	0.013875124	7/5/23	unknown	2.7243	Wednesday
Creobroter gemmatus	Creobroter_apicalis_MN072	CG - 006	1	1	0.0449	0	0.0449	42.51	51.46	8.95	60	537	8.36E-05	0.090890688	4/24/23	4/19/23	0.494
Creobroter gemmatus	Creobroter_apicalis_MN072	CG - 005	1	2	0.0493	0.0008	0.0485	58.02	65	6.98	60	418.8	0.000115807	0.080832923	4/24/23	4/19/23	0.6099
Creobroter gemmatus	Creobroter_apicalis_MN072	CG - 004	1	3	0.0465	0.0009	0.0456	12.14	21.33	9.19	60	551.4	8.27E-05	0.078680203	5/30/23	5/4/23	0.591	Tuesday
Creobroter gemmatus	Creobroter_apicalis_MN072	CG - 004	2	4	0.0363	0.0013	0.035	0	35.48	35.48	60	2128.8	1.64E-05	0.06142132	5/30/23	5/4/23	0.591	Tuesday
Creobroter gemmatus	Creobroter_apicalis_MN072	CG - 005	2	7	0.0516	0.00001	0.05159	1.7	10.5	8.8	60	528	9.77E-05	0.084617908	5/30/23	5/3/23	0.6098	Tuesday
Creobroter gemmatus	Creobroter_apicalis_MN072	CG - 005	3	9	0.0517	0.0004	0.0513	40.01	48.44	8.43	60	505.8	0.000101423	0.084781896	5/30/23	5/3/23	0.6098	Tuesday
Creobroter gemmatus	Creobroter_apicalis_MN072	CG - 007	1	5	0.0544	0.0001	0.0543	25.35	35.57	10.22	60	613.2	8.86E-05	0.107658817	5/30/23	4/19/23	0.5053	Tuesday
Creobroter gemmatus	Creobroter_apicalis_MN072	CG - 007	2	6	0.0535	0.0007	0.0528	41.04	51.01	9.97	60	598.2	8.83E-05	0.105877696	5/30/23	4/19/23	0.5053	Tuesday
Creobroter gemmatus	Creobroter_apicalis_MN072	CG - 008	1	8	0.0413	0	0.0413	58.39	67.07	8.68	60	520.8	7.93E-05	0.069411765	5/31/23	5/4/23	0.595	Wednesday
Creobroter gemmatus	Creobroter_apicalis_MN072	CG - 008	2	10	0.0398	0	0.0398	13.07	21.05	7.98	60	478.8	8.31E-05	0.066890756	5/31/23	5/4/23	0.595	Wednesday
Creobroter gemmatus	Creobroter_apicalis_MN072	CG - 006	2	11	0.0584	0	0.0584	55.06	66.29	11.23	60	673.8	8.67E-05	0.118218623	5/31/23	4/25/23	0.494	Monday
Creobroter gemmatus	Creobroter_apicalis_MN072	CG - 004	3	12	0.0381	0	0.0381	24.53	35.46	10.93	60	655.8	5.81E-05	0.064467005	6/5/23	5/4/23	0.591	Monday
Creobroter gemmatus	Creobroter_apicalis_MN072	CG - 005	4	13	0.0386	0	0.0386	26.33	34.57	8.24	60	494.4	7.81E-05	0.063299442	6/5/23	5/3/23	0.6098	Monday
Creobroter gemmatus	Creobroter_apicalis_MN072	CG - 005	5	14	0.0502	0.0004	0.0498	37.02	45.09	8.07	60	484.2	0.00010285	0.082322073	6/5/23	5/3/23	0.6098	Monday
Creobroter gemmatus	Creobroter_apicalis_MN072	CG - 004	4	15	0.0421	0	0.0421	38.02	49.04	11.02	60	661.2	6.37E-05	0.071235195	6/5/23	5/4/23	0.591	Monday
Creobroter gemmatus	Creobroter_apicalis_MN072	CG - 006	3	16	0.0394	0	0.0394	56.39	66.24	9.85	60	591	6.67E-05	0.079757085	6/6/23	4/25/23	0.494	Tuesday
Creobroter gemmatus	Creobroter_apicalis_MN072	CG - 007	3	17	0.0364	0	0.0364	28.3	45.48	17.18	60	1030.8	3.53E-05	0.072036414	6/6/23	4/19/23	0.5053	Tuesday
Creobroter gemmatus	Creobroter_apicalis_MN072	CG - 007	4	18	0.0435	0	0.0435	48.29	60.03	11.74	60	704.4	6.18E-05	0.086481113	6/6/23	4/19/23	0.503	Tuesday
Creobroter gemmatus	Creobroter_apicalis_MN072	CG - 008	3	19	0.0454	0	0.0454	40.53	49.25	8.72	60	523.2	8.68E-05	0.076302521	6/7/23	5/4/23	0.595	Wednesday
Creobroter gemmatus	Creobroter_apicalis_MN072	CG - 008	4	20	0.0391	0.00001	0.03909	53.07	61.44	8.37	60	502.2	7.78E-05	0.065714286	6/7/23	5/4/23	0.595	Wednesday
Creobroter gemmatus	Creobroter_apicalis_MN072	CG - 004	5	21	0.0298	0.001	0.0288	7.07	19.31	12.24	60	734.4	3.92E-05	0.050423012	6/12/23	5/4/23	0.591	Monday
Creobroter gemmatus	Creobroter_apicalis_MN072	CG - 007	5	22	0.0563	0.0001	0.0562	0.1	9.28	9.18	60	550.8	0.000102033	0.111928429	6/27/23	4/19/23	0.503	Tuesday
Creobroter gemmatus	Creobroter_apicalis_MN072	CG - 007	6	23	0.0461	0.0007	0.0454	13.2	21.3	8.1	60	486	9.34E-05	0.091650099	6/27/23	4/19/23	0.503	Tuesday
Creobroter gemmatus	Creobroter_apicalis_MN072	CG - 006	4	24	0.06	0	0.06	37.12	49.4	12.28	60	736.8	8.14E-05	0.12145749	6/27/23	4/25/23	0.494	Tuesday
Creobroter gemmatus	Creobroter_apicalis_MN072	CG - 008	5	25	0.0471	0	0.0471	14.32	21.36	7.04	60	422.4	0.000111506	0.079159664	6/28/23	5/4/23	0.595	Wednesday
Creobroter gemmatus	Creobroter_apicalis_MN072	CG - 006	5	26	0.0446	0.0115	0.0331	25.56	35.43	9.87	60	592.2	5.59E-05	0.090283401	7/5/23	4/25/23	0.494	Wednesday
Hierodula membranacea	Hierodula_sp._MN018	HM - 003	1	1	0.0421	0.0002	0.0419	18.01	19.52	1.51	60	90.6	0.000462472	0.01645624	5/1/23	4/26/23	2.5583
Hierodula membranacea	Hierodula_sp._MN018	HM - 003	2	2	0.0375	0.00002	0.03748	23.11	25.21	2.1	60	126	0.00029746	0.014658171	5/1/23	4/26/23	2.5583
Hierodula membranacea	Hierodula_sp._MN018	HM - 002	1	3	0.0379	0	0.0379	34.13	36.39	2.26	60	135.6	0.000279499	0.01429164	5/1/23	4/24/23	2.6519
Hierodula membranacea	Hierodula_sp._MN018	HM - 002	2	4	0.0383	0.0036	0.0347	39.57	42.3	2.73	60	163.8	0.000211844	0.014442475	5/1/23	4/24/23	2.6519
Hierodula membranacea	Hierodula_sp._MN018	HM - 008	1	5	0.0431	0.0001	0.043	23.54	25.35	1.81	60	108.6	0.000395948	0.01996757	5/30/23	5/2/23	2.1585	Tuesday
Hierodula membranacea	Hierodula_sp._MN018	HM - 005	1	6	0.0529	0.0006	0.0523	20.23	22.4	2.17	60	130.2	0.00040169	0.021184574	5/30/23	5/1/23	2.4971	Monday
Hierodula membranacea	Hierodula_sp._MN018	HM - 005	2	7	0.0445	0.0022	0.0423	39.1	40.46	1.36	60	81.6	0.000518382	0.017820672	5/30/23	5/1/23	2.4971	Monday
Hierodula membranacea	Hierodula_sp._MN018	HM - 008	2	8	0.0444	0.0001	0.0443	35.03	37.05	2.02	60	121.2	0.000365512	0.02056984	5/30/23	5/2/23	2.1585	Tuesday
Hierodula membranacea	Hierodula_sp._MN018	HM - 003	3	9	0.0515	0	0.0515	43.08	45.32	2.24	60	134.4	0.000383185	0.020130555	5/30/23	4/26/23	2.5583	Tuesday
Hierodula membranacea	Hierodula_sp._MN018	HM - 002	3	10	0.0405	0	0.0405	17	22.02	5.02	60	301.2	0.000134462	0.015272069	5/30/23	4/24/23	2.6519	Monday
Hierodula membranacea	Hierodula_sp._MN018	HM - 002	4	11	0.0404	0	0.0404	27.27	29.48	2.21	60	132.6	0.000304676	0.01523436	5/30/23	4/24/23	2.6519	Monday
Hierodula membranacea	Hierodula_sp._MN018	HM - 001	1	12	0.041	0	0.041	27.58	30.21	2.63	60	157.8	0.000259823	0.015879163	5/31/23	5/2/23	2.582	Wednesday
Hierodula membranacea	Hierodula_sp._MN018	HM - 001	2	13	0.0389	0	0.0389	31.06	33.05	1.99	60	119.4	0.000325796	0.01506584	5/31/23	5/2/23	2.582	Wednesday
Hierodula membranacea	Hierodula_sp._MN018	HM - 005	3	14	0.0426	0	0.0426	57.27	60.17	2.9	60	174	0.000244828	0.017059789	6/5/23	5/1/23	2.4971	Monday
Hierodula membranacea	Hierodula_sp._MN018	HM - 005	4	15	0.0436	0.0048	0.0388	6.55	8.54	1.99	60	119.4	0.000324958	0.017460254	6/5/23	5/1/23	2.4971	Monday
Hierodula membranacea	Hierodula_sp._MN018	HM - 002	5	16	0.0408	0.0009	0.0399	58	60.57	2.57	60	154.2	0.000258755	0.015385196	6/5/23	4/24/23	2.6519	Monday
Hierodula membranacea	Hierodula_sp._MN018	HM - 008	3	17	0.0371	0	0.0371	58.4	62.45	4.05	60	243	0.000152675	0.017187862	6/6/23	5/2/23	2.1585	Tuesday
Hierodula membranacea	Hierodula_sp._MN018	HM - 008	4	18	0.036	0	0.036	4.17	7.03	2.86	60	171.6	0.00020979	0.016678249	6/6/23	5/2/23	2.1585	Tuesday
Hierodula membranacea	Hierodula_sp._MN018	HM - 003	4	19	0.0393	0.0002	0.0391	14.23	16.23	2	60	120	0.000325833	0.015361764	6/6/23	4/26/23	2.5583	Tuesday
Hierodula membranacea	Hierodula_sp._MN018	HM - 003	5	20	0.0392	0	0.0392	18.31	20.17	1.86	60	111.6	0.000351254	0.015322675	6/6/23	4/26/23	2.5583	Tuesday
Hierodula membranacea	Hierodula_sp._MN018	HM - 003	6	21	0.0465	0.0005	0.046	23.55	25.54	1.99	60	119.4	0.00038526	0.018176133	6/6/23	4/26/23	2.5583	Tuesday
Hierodula membranacea	Hierodula_sp._MN018	HM - 001	3	22	0.0405	0	0.0405	9.04	11.06	2.02	60	121.2	0.000334158	0.015685515	6/7/23	5/2/23	2.582	Wednesday
Hierodula membranacea	Hierodula_sp._MN018	HM - 001	4	23	0.054	0	0.054	12.06	14.25	2.19	60	131.4	0.000410959	0.02091402	6/7/23	5/2/23	2.582	Wednesday
Hierodula membranacea	Hierodula_sp._MN018	HM - 005	5	24	0.0412	0.0001	0.0411	13.09	14.39	1.3	60	78	0.000526923	0.016499139	6/12/23	5/1/23	2.4971	Monday
Hierodula membranacea	Hierodula_sp._MN018	HM - 008	5	25	0.0475	0	0.0475	27.31	30	2.69	60	161.4	0.0002943	0.022006023	6/27/23	5/2/23	2.1585	Tuesday
Hierodula membranacea	Hierodula_sp._MN018	HM - 001	5	26	0.0453	0	0.0453	17.07	19.03	1.96	60	117.6	0.000385204	0.017544539	6/28/23	5/2/23	2.582	Wednesday
Hierodula membranacea	Hierodula_sp._MN018	HM - 001	6	27	0.0478	0	0.0478	20.15	22.39	2.24	60	134.4	0.000355655	0.018512781	6/28/23	5/2/23	2.582	Wednesday
Stagomantis limbata	Stagmomantis_limbata_MN031	AZ - 008	1	1	0.0559	0	0.0559	2.14	10.18	8.04	60	482.4	0.000115879	0.092198582	6/26/23	6/14/23	0.6063	Monday
Stagomantis limbata	Stagmomantis_limbata_MN031	AZ - 008	2	2	0.0538	0	0.0538	13.26	20.5	7.24	60	434.4	0.000123849	0.08873495	6/26/23	6/14/23	0.6063	Monday
Stagomantis limbata	Stagmomantis_limbata_MN031	AZ - 008	3	3	0.0437	0.0015	0.0422	48.22	67.42	19.2	60	1152	3.66E-05	0.07207653	7/5/23	6/14/23	0.6063	Wednesday
Stagomantis limbata	Stagmomantis_limbata_MN031	AZ - 011	1	4	0.032	0	0.032	54.56	61.44	6.88	60	412.8	7.75E-05	0.043342815	7/5/23	6/29/23	0.7383	Wednesday
Stagomantis limbata	Stagmomantis_limbata_MN031	AZ - 011	2	5	0.0424	0.00002	0.04238	2.54	13.59	11.05	60	663	6.39E-05	0.057429229	7/5/23	6/29/23	0.7383	Wednesday
Stagomantis limbata	Stagmomantis_limbata_MN031	AZ - 008	4	6	0.045	0.0013	0.0437	8.52	19.32	10.8	60	648	6.74E-05	0.074220683	7/5/23	6/14/23	0.6063	Wednesday
Stagomantis limbata	Stagmomantis_limbata_MN031	AZ - 008	5	7	0.0492	0	0.0492	10.13	15.24	5.11	60	306.6	0.00016047	0.081147947	7/11/23	6/14/23	0.6063	Tuesday
Stagomantis limbata	Stagmomantis_limbata_MN031	AZ - 011	3	8	0.0652	0.0002	0.065	11.31	21.57	10.26	60	615.6	0.000105588	0.088310985	7/11/23	6/29/23	0.7383	Tuesday
Stagomantis limbata	Stagmomantis_limbata_MN031	AZ - 025	1	9	0.0389	0	0.0389	53.43	61.25	7.82	60	469.2	8.29E-05	0.041648822	7/12/23	7/12/23	0.934	Wednesday
Stagomantis limbata	Stagmomantis_limbata_MN031	AZ - 025	2	10	0.0329	0.0011	0.0318	4.01	11.22	7.21	60	432.6	7.35E-05	0.035224839	7/12/23	7/12/23	0.934	Wednesday
Stagomantis limbata	Stagmomantis_limbata_MN031	AZ - 013	1	11	0.0385	0	0.0385	47.31	53.23	5.92	60	355.2	0.00010839	0.037619699	7/13/23	7/10/23	1.0234	Thursday
Stagomantis limbata	Stagmomantis_limbata_MN031	AZ - 013	2	12	0.0386	0	0.0386	54.33	59.27	4.94	60	296.4	0.000130229	0.037717413	7/13/23	7/10/23	1.0234	Thursday
Stagomantis limbata	Stagmomantis_limbata_MN031	AZ - 011	4	13	0.0353	0	0.0353	27.26	33.48	6.22	60	373.2	9.46E-05	0.047812542	7/17/23	6/29/23	0.7383	Monday
Stagomantis limbata	Stagmomantis_limbata_MN031	AZ - 011	5	14	0.0386	0.0005	0.0381	35.3	43.52	8.22	60	493.2	7.73E-05	0.05228227	7/17/23	6/29/23	0.7383	Monday
Stagomantis limbata	Stagmomantis_limbata_MN031	AZ - 027	1	15	0.0497	0	0.0497	46.43	53.09	6.66	60	399.6	0.000124374	0.058251289	7/24/23	7/24/23	0.8532	monday
Stagomantis limbata	Stagmomantis_limbata_MN031	AZ - 027	2	16	0.0562	0	0.0562	54.16	61.56	7.4	60	444	0.000126577	0.065869667	7/24/23	7/24/23	0.8532	monday
Stagomantis limbata	Stagmomantis_limbata_MN031	AZ - 025	3	17	0.043	0	0.043	11.47	20.09	8.62	60	517.2	8.31E-05	0.046038544	7/26/23	7/12/23	0.934	Wednesday
Stagomantis limbata	Stagmomantis_limbata_MN031	AZ - 025	4	18	0.0471	0	0.0471	23.2	32.09	8.89	60	533.4	8.83E-05	0.050428266	7/26/23	7/12/23	0.934	Wednesday
Stagomantis limbata	Stagmomantis_limbata_MN031	AZ - 025	5	19	0.0544	0.0001	0.0543	34.11	40.34	6.23	60	373.8	0.000145265	0.058244111	7/26/23	7/12/23	0.934	Wednesday
Stagomantis limbata	Stagmomantis_limbata_MN031	AZ - 028	1	20	0.043	0	0.043	6.26	14.25	7.99	60	479.4	8.97E-05	0.040250866	7/26/23	7/?/2023	1.0683	wednesday
Stagomantis limbata	Stagmomantis_limbata_MN031	AZ - 028	2	21	0.0642	0	0.0642	15.38	22.05	6.67	60	400.2	0.00016042	0.060095479	7/26/23	7/?/2023	1.0683	wednesday
Stagomantis limbata	Stagmomantis_limbata_MN031	AZ - 013	3	22	0.0422	0.0004	0.0418	18.08	24.42	6.34	60	380.4	0.000109884	0.041235099	7/27/23	7/10/23	1.0234	Thursday
Stagomantis limbata	Stagmomantis_limbata_MN031	AZ - 013	4	23	0.0532	0	0.0532	26.1	31.5	5.4	60	324	0.000164198	0.051983584	7/27/23	7/10/23	1.0234	Thursday
Stagomantis limbata	Stagmomantis_limbata_MN031	AZ - 028	3	24	0.0367	0.0001	0.0366	6.51	16.49	9.98	60	598.8	6.11E-05	0.035860856	7/27/23	7/?/2023	1.0234	Thursday
Stagomantis limbata	Stagmomantis_limbata_MN031	AZ - 028	4	25	0.0445	0.0008	0.0437	25.28	31.4	6.12	60	367.2	0.000119009	0.043482509	7/27/23	7/?/2023	1.0234	Thursday
Stagomantis limbata	Stagmomantis_limbata_MN031	AZ - 027	3	26	0.0466	0	0.0466	1.27	9.09	7.82	60	469.2	9.93E-05	0.054617909	7/31/23	7/24/23	0.8532	Monday
Stagomantis limbata	Stagmomantis_limbata_MN031	AZ - 027	4	27	0.038	0	0.038	11.07	18.11	7.04	60	422.4	9.00E-05	0.044538209	7/31/23	7/24/23	0.8532	Monday
Stagomantis limbata	Stagmomantis_limbata_MN031	AZ - 027	5	28	0.039	0	0.039	20.28	27.19	6.91	60	414.6	9.41E-05	0.045710267	7/31/23	7/24/23	0.8532	Monday
Stagomantis limbata	Stagmomantis_limbata_MN031	AZ - 028	5	29	0.053	0.0007	0.0523	58.48	64.16	5.68	60	340.8	0.000153462	0.051788157	8/2/23	7/?/2023	1.0234	Wednesday
Stagomantis limbata	Stagmomantis_limbata_MN031	AZ - 013	5	30	0.0643	0	0.0643	4.44	9.49	5.05	60	303	0.000212211	0.062829783	8/2/23	7/10/23	1.0234	Wednesday
Galinthias ameona	Galinthias_amoena_MN288	GA - 022	1	1	0.0399	0.0006	0.0393	18.3	52.03	33.73	60	2023.8	1.94E-05	0.195014663	5/31/23	unknown	0.2046	Monday
Galinthias ameona	Galinthias_amoena_MN288	GA - 021	1	2	0.0368	0.0009	0.0359	5.33	64.01	58.68	60	3520.8	1.02E-05	0.364717542	6/1/23	5/9/23	0.1009	Thursday
Galinthias ameona	Galinthias_amoena_MN288	GA - 022	2	3	0.0354	0	0.0354	0.57	42.38	41.81	60	2508.6	1.41E-05	0.173020528	6/5/23	unknown	0.2046	Monday
Galinthias ameona	Galinthias_amoena_MN288	GA - 021	2	4	0.0468	0.0005	0.0463	49.93	80.27	30.34	60	1820.4	2.54E-05	0.46382557	6/8/23	5/9/23	0.1009	Thursday
Galinthias ameona	Galinthias_amoena_MN288	GA - 022	3	5	0.0426	0.0014	0.0412	28.36	59.14	30.78	60	1846.8	2.23E-05	0.208211144	6/12/23	unknown	0.2046	Monday
Galinthias ameona	Galinthias_amoena_MN288	GA - 021	3	6	0.0471	0.0012	0.0459	30.14	62.59	32.45	60	1947	2.36E-05	0.466798811	6/15/23	5/9/23	0.1009	Thursday
Galinthias ameona	Galinthias_amoena_MN288	GA - 021	4	7	0.0499	0.0014	0.0485	5.27	41.01	35.74	60	2144.4	2.26E-05	0.494549058	6/22/23	5/9/23	0.1009	Thursday
Galinthias ameona	Galinthias_amoena_MN288	GA - 019	1	8	0.0474	0.0008	0.0466	9.59	39.16	29.57	60	1774.2	2.63E-05	0.354525056	6/22/23	unknown	0.1337	Thursday
Galinthias ameona	Galinthias_amoena_MN288	GA - 019	2	9	0.0555	0.0043	0.0512	6.14	35.37	29.23	60	1753.8	2.92E-05	0.415108452	6/28/23	unknown	0.1337	Thursday
Galinthias ameona	Galinthias_amoena_MN288	GA - 021	5	10	0.0528	0.0009	0.0519	7.47	53.45	45.98	60	2758.8	1.88E-05	0.523290387	6/29/23	5/9/23	0.1009	Thursday
Galinthias ameona	Galinthias_amoena_MN288	GA - 019	3	11	0.0388	0	0.0388	18.14	57.57	39.43	60	2365.8	1.64E-05	0.290201945	7/5/23	unknown	0.1337	Thursday
Galinthias ameona	Galinthias_amoena_MN288	GA - 019	4	12	0.039	0	0.039	51.41	86.01	34.6	60	2076	1.88E-05	0.291697831	7/13/23	unknown	0.1337	Thursday
Galinthias ameona	Galinthias_amoena_MN288	GA - 019	5	13	0.0504	0.0011	0.0493	29.57	66.37	36.8	60	2208	2.23E-05	0.376963351	7/20/23	unknown	0.1337	Thursday
Deroplatys dessicata	Deroplatys_desiccata_MN348	DD - 004	1	1	0.0335	0.0062	0.0273	53.27	57.51	4.24	60	254.4	0.000107311	0.017727682	7/27/23	7/21/23	1.8897	Thursday
Deroplatys dessicata	Deroplatys_desiccata_MN348	DD - 001	1	2	0.0384	0.0001	0.0383	16.01	20.07	4.06	60	243.6	0.000157225	0.019968799	8/1/23	7/26/23	1.923	Tuesday
Deroplatys dessicata	Deroplatys_desiccata_MN348	DD - 001	2	3	0.0457	0	0.0457	28.13	32.59	4.46	60	267.6	0.000170777	0.023764951	8/1/23	7/26/23	1.923	Tuesday
Deroplatys dessicata	Deroplatys_desiccata_MN348	DD - 001	3	4	0.0415	0.0001	0.0414	43.21	47.39	4.18	60	250.8	0.000165072	0.021580863	8/1/23	7/26/23	1.923	Tuesday
Deroplatys dessicata	Deroplatys_desiccata_MN348	DD - 004	2	5	0.0519	0	0.0519	15.49	22.33	6.84	60	410.4	0.000126462	0.027464677	8/2/23	7/21/23	1.8897	Wednesday
Deroplatys dessicata	Deroplatys_desiccata_MN348	DD - 002	1	6	0.0431	0	0.0431	19.45	24.39	4.94	60	296.4	0.000145412	0.023343985	8/2/23	7/31/23	1.8463	Wednesday
Deroplatys dessicata	Deroplatys_desiccata_MN348	DD - 004	3	7	0.0381	0.0034	0.0347	24.35	30.46	6.11	60	366.6	9.47E-05	0.02016193	8/2/23	7/21/23	1.8897	Wednesday
Deroplatys dessicata	Deroplatys_desiccata_MN348	DD - 002	2	8	0.0371	0	0.0371	29.3	34.12	4.82	60	289.2	0.000128285	0.020094243	8/2/23	7/31/13	1.8463	Wednesday
Deroplatys dessicata	Deroplatys_desiccata_MN348	DD - 002	3	9	0.0403	0.0004	0.0399	37.19	41.47	4.28	60	256.8	0.000155374	0.021827439	8/2/23	7/31/23	1.8463	Wednesday
Deroplatys dessicata	Deroplatys_desiccata_MN348	DD - 001	4	10	0.0504	0	0.0504	15.5	20.54	5.04	60	302.4	0.000166667	0.026209048	8/8/23	7/26/23	1.923	Tuesday
Deroplatys dessicata	Deroplatys_desiccata_MN348	DD - 001	5	11	0.0314	0	0.0314	22.1	27.12	5.02	60	301.2	0.00010425	0.016328653	8/8/23	7/26/23	1.923	Tuesday
Deroplatys dessicata	Deroplatys_desiccata_MN348	DD - 002	4	12	0.0328	0	0.0328	29.54	39.24	9.7	60	582	5.64E-05	0.01776526	8/9/23	7/31/23	1.8463	Wednesday
Deroplatys dessicata	Deroplatys_desiccata_MN348	DD - 002	5	13	0.0356	0	0.0356	47.2	52.32	5.12	60	307.2	0.000115885	0.019281807	8/9/23	7/31/23	1.8463	Wednesday
Deroplatys dessicata	Deroplatys_desiccata_MN348	DD - 002	6	14	0.0507	0	0.0507	6.54	13.58	7.04	60	422.4	0.000120028	0.027460326	8/17/23	7/31/23	1.8463	Thursday
Deroplatys dessicata	Deroplatys_desiccata_MN348	DD - 008	1	15	0.0431	0	0.0431	25.01	28.57	3.56	60	213.6	0.000201779	0.020926393	8/31/23	8/24/23	2.0596	Thursday
Deroplatys dessicata	Deroplatys_desiccata_MN348	DD - 008	2	16	0.0411	0	0.0411	31.48	34.53	3.05	60	183	0.00022459	0.019965025	8/31/23	8/24/23	2.0586	Thursday
Deroplatys dessicata	Deroplatys_desiccata_MN348	DD - 008	3	17	0.0313	0	0.0313	3.56	7.4	3.84	60	230.4	0.000135851	0.015204508	9/7/23	8/24/23	2.0586	Thursday
Deroplatys dessicata	Deroplatys_desiccata_MN348	DD - 008	4	18	0.041	0	0.041	11.37	15.58	4.21	60	252.6	0.000162312	0.019916448	9/7/23	8/24/23	2.0586	Thursday
Deroplatys dessicata	Deroplatys_desiccata_MN348	DD - 008	5	19	0.0469	0	0.0469	19.18	21.22	2.04	60	122.4	0.00038317	0.022782474	9/7/23	8/24/23	2.0586	Thursday
Popa spurca	Popa_spurca_MN133	PS - 007	1	1	0.045	0	0.045	29.15	36.37	7.22	60	433.2	0.000103878	0.064460679	6/15/23	6/13/23	0.6981
Popa spurca	Popa_spurca_MN133	PS - 007	2	2	0.0531	0	0.0531	2.21	6.37	4.16	60	249.6	0.00021274	0.076063601	6/22/23	6/13/23	0.6981
Popa spurca	Popa_spurca_MN133	PS - 007	3	3	0.0466	0.0097	0.0369	36.37	40.57	4.2	60	252	0.000146429	0.066752614	6/22/23	6/13/23	0.6981
Popa spurca	Popa_spurca_MN133	PS - 007	4	4	0.0444	0.0001	0.0443	59.11	64.19	5.08	60	304.8	0.000145341	0.063601203	6/29/23	6/13/23	0.6981
Popa spurca	Popa_spurca_MN133	PS - 007	5	5	0.0481	0	0.0481	12.46	23.1	10.64	60	638.4	7.53E-05	0.068901304	6/29/23	6/13/23	0.6981
Popa spurca	Popa_spurca_MN133	PS - 009	1	6	0.036	0	0.036	57.35	61.19	3.84	60	230.4	0.00015625	0.022608805	7/11/23	6/27/23	1.5923
Popa spurca	Popa_spurca_MN133	PS - 009	2	7	0.0491	0	0.0491	3.21	7.08	3.87	60	232.2	0.000211456	0.030835898	7/11/23	6/27/23	1.5923
Popa spurca	Popa_spurca_MN133	PS - 006	1	8	0.0353	0	0.0353	45.17	49.54	4.37	60	262.2	0.00013463	0.032612712	7/13/23	7/10/23	1.0824
Popa spurca	Popa_spurca_MN133	PS - 006	2	9	0.039	0.00001	0.03899	52.28	58.49	6.21	60	372.6	0.000104643	0.036031042	7/13/23	7/10/23	1.0824
Popa spurca	Popa_spurca_MN133	PS - 005	1	10	0.0359	0.0078	0.0281	11.13	16.47	5.34	60	320.4	8.77E-05	0.045825887	7/13/23	7/12/23	0.7834
Popa spurca	Popa_spurca_MN133	PS - 009	3	11	0.0334	0	0.0334	23.34	30.26	6.92	60	415.2	8.04E-05	0.020975947	7/18/23	6/27/23	1.5923
Popa spurca	Popa_spurca_MN133	PS - 009	4	12	0.0448	0.0009	0.0439	36.07	40.34	4.27	60	256.2	0.000171351	0.028135402	7/18/23	6/27/23	1.5923
Popa spurca	Popa_spurca_MN133	PS - 009	5	13	0.0444	0	0.0444	47.26	50.18	2.92	60	175.2	0.000253425	0.027884193	7/18/23	6/27/23	1.5923
Popa spurca	Popa_spurca_MN133	PS - 004	1	14	0.0455	0	0.0455	17.14	21.5	4.36	60	261.6	0.00017393	0.049923195	7/24/23	7/24/23	0.9114
Popa spurca	Popa_spurca_MN133	PS - 004	2	15	0.053	0.0001	0.0529	25.5	31.28	5.78	60	346.8	0.000152537	0.058152293	7/24/23	7/24/23	0.9114
Popa spurca	Popa_spurca_MN133	PS - 005	2	16	0.0463	0	0.0463	53.13	57.25	4.12	60	247.2	0.000187298	0.059101353	7/26/23	7/12/23	0.7834
Popa spurca	Popa_spurca_MN133	PS - 005	3	17	0.0413	0	0.0413	58.35	62.19	3.84	60	230.4	0.000179253	0.052718918	7/26/23	7/12/23	0.7834
Popa spurca	Popa_spurca_MN133	PS - 006	3	18	0.0366	0	0.0366	55.49	59.34	3.85	60	231	0.000158442	0.033813747	7/27/23	7/10/23	1.0824
Popa spurca	Popa_spurca_MN133	PS - 006	4	19	0.0585	0	0.0585	0.49	4.52	4.03	60	241.8	0.000241935	0.054046563	7/27/23	7/10/23	1.0824
Popa spurca	Popa_spurca_MN133	PS - 003	1	20	0.034	0.0298	0.0042	57.29	61.55	4.26	60	255.6	1.64E-05	0.041417956	7/31/23	7/24/23	0.8209
Popa spurca	Popa_spurca_MN133	PS - 004	3	21	0.0508	0.001	0.0498	37.31	42.55	5.24	60	314.4	0.000158397	0.055738424	7/31/23	7/24/23	0.9114
Popa spurca	Popa_spurca_MN133	PS - 004	4	22	0.0366	0	0.0366	48.31	63.34	15.03	60	901.8	4.06E-05	0.040157999	7/31/23	7/24/23	0.9114
Popa spurca	Popa_spurca_MN133	PS - 004	5	23	0.0631	0.0002	0.0629	14.31	22.33	8.02	60	481.2	0.000130715	0.069234145	7/31/23	7/24/23	0.9114
Popa spurca	Popa_spurca_MN133	PS - 005	4	24	0.0544	0	0.0544	53.24	57.01	3.77	60	226.2	0.000240495	0.069440899	8/2/23	7/12/23	0.7834
Popa spurca	Popa_spurca_MN133	PS - 005	5	25	0.0721	0	0.0721	57.31	61.15	3.84	60	230.4	0.000312934	0.09203472	8/2/23	7/12/23	0.7834
Popa spurca	Popa_spurca_MN133	PS - 006	5	26	0.0354	0	0.0354	13.02	15.32	2.3	60	138	0.000256522	0.0327051	8/2/23	7/10/23	1.0824
Idolomantis diabolica	Idolomantis_diabolica_MN193	ID - 001	1	1	0.0406	0	0.0406	27.49	29.45	1.96	60	117.6	0.000345238	0.011106552	8/31/23		3.6555
Idolomantis diabolica	Idolomantis_diabolica_MN193	ID - 001	2	2	0.0727	0	0.0727	17.47	20.07	2.6	60	156	0.000466026	0.01988784	9/5/23		3.6555
Idolomantis diabolica	Idolomantis_diabolica_MN193	ID - 001	3	3	0.0556	0.0011	0.0545	21.47	23.06	1.59	60	95.4	0.000571279	0.015209958	9/5/23		3.6555
Idolomantis diabolica	Idolomantis_diabolica_MN193	ID - 001	4	4	0.0424	0	0.0424	32.53	34.45	1.92	60	115.2	0.000368056	0.01159896	9/5/23		3.6555
Idolomantis diabolica	Idolomantis_diabolica_MN193	ID - 001	5	5	0.0485	0.0001	0.0484	36.33	38.25	1.92	60	115.2	0.000420139	0.013267679	9/5/23		3.6555
Idolomantis diabolica	Idolomantis_diabolica_MN193	ID - 001	6	6	0.0489	0	0.0489	41.53	45.01	3.48	60	208.8	0.000234195	0.013377103	9/5/23		3.6555
Sonora Tiger	Stagmomantis_sp._MN027	ST - 001	1	1	0.0384	0	0.0384	58.58	67.35	8.77	60	526.2	7.30E-05	0.077654196	8/9/23	8/8/23	0.4945
Sonora Tiger	Stagmomantis_sp._MN027	ST - 001	2	2	0.0316	0	0.0316	12.25	21	8.75	60	525	6.02E-05	0.063902932	8/9/23	8/8/23	0.4945
Sonora Tiger	Stagmomantis_sp._MN027	ST - 004	1	3	0.0338	0.0001	0.0337	15.28	28.36	13.08	60	784.8	4.29E-05	0.094810659	8/9/23	8/8/23	0.3565
Sonora Tiger	Stagmomantis_sp._MN027	ST - 004	2	4	0.0382	0.0008	0.0374	31.02	45.51	14.49	60	869.4	4.30E-05	0.107152875	8/9/23	8/8/23	0.3565
Sonora Tiger	Stagmomantis_sp._MN027	ST - 002	1	5	0.0486	0	0.0486	4.34	20.2	15.86	60	951.6	5.11E-05	0.118276953	8/14/23	8/14/23	0.4109
Sonora Tiger	Stagmomantis_sp._MN027	ST - 002	2	6	0.038	0.0004	0.0376	23.05	39.43	16.38	60	982.8	3.83E-05	0.092479922	8/14/23	8/14/23	0.4109
Sonora Tiger	Stagmomantis_sp._MN027	ST - 003	1	7	0.0531	0	0.0531	1.27	11.11	9.84	60	590.4	8.99E-05	0.128384913	8/14/23	8/14/23	0.4136
Sonora Tiger	Stagmomantis_sp._MN027	ST - 003	2	8	0.0501	0	0.0501	13.43	24.44	11.01	60	660.6	7.58E-05	0.121131528	8/14/23	8/14/23	0.4136
Sonora Tiger	Stagmomantis_sp._MN027	ST - 001	3	9	0.0428	0	0.0428	28.16	36.55	8.39	60	503.4	8.50E-05	0.086552073	8/17/23	8/8/23	0.4945
Sonora Tiger	Stagmomantis_sp._MN027	ST - 004	3	10	0.0161	0.0079	0.0082	30.32	52.58	22.26	60	1335.6	6.14E-06	0.04516129	8/17/23	8/8/23	0.3565
Sonora Tiger	Stagmomantis_sp._MN027	ST - 002	3	11	0.0404	0.0001	0.0403	10.24	22.39	12.15	60	729	5.53E-05	0.098320759	8/21/23	8/14/23	0.4109
Sonora Tiger	Stagmomantis_sp._MN027	ST - 002	4	12	0.0386	0.0001	0.0385	28.39	40.23	11.84	60	710.4	5.42E-05	0.093940131	8/21/23	8/14/23	0.4109
Sonora Tiger	Stagmomantis_sp._MN027	ST - 003	3	13	0.0477	0	0.0477	45.15	51.04	5.89	60	353.4	0.000134975	0.11532882	8/21/23	8/14/23	0.4136
Sonora Tiger	Stagmomantis_sp._MN027	ST - 003	4	14	0.0476	0	0.0476	51.36	62.58	11.22	60	673.2	7.07E-05	0.115087041	8/21/23	8/14/23	0.4136
Sonora Tiger	Stagmomantis_sp._MN027	ST - 001	4	15	0.0435	0	0.0435	14.07	22.21	8.14	60	488.4	8.91E-05	0.087967644	8/23/23	8/8/23	0.4945
Sonora Tiger	Stagmomantis_sp._MN027	ST - 001	5	16	0.0346	0.0001	0.0345	26.37	37.13	10.76	60	645.6	5.34E-05	0.069969666	8/23/23	8/8/23	0.4945
Sonora Tiger	Stagmomantis_sp._MN027	ST - 004	4	17	0.0518	0	0.0518	41.55	55.34	13.79	60	827.4	6.26E-05	0.145301543	8/24/23	8/8/23	0.3565
Sonora Tiger	Stagmomantis_sp._MN027	ST - 003	5	18	0.0528	0	0.0528	29.12	40.35	11.23	60	673.8	7.84E-05	0.127659574	8/28/23	8/14/23	0.4136
Sonora Tiger	Stagmomantis_sp._MN027	ST - 002	5	19	0.0495	0	0.0495	33.14	43.34	10.2	60	612	8.09E-05	0.120467267	8/28/23	8/14/23	0.4109
Sonora Tiger	Stagmomantis_sp._MN027	ST - 004	5	20	0.0464	0.0001	0.0463	41.45	54.31	12.86	60	771.6	6.00E-05	0.130154278	8/31/23	8/8/23	0.3565
Sonora Tiger	Stagmomantis_sp._MN027	ST - 004	6	21	0.0347	0.0004	0.0343	56.02	68.38	12.36	60	741.6	4.63E-05	0.097335203	8/31/23	8/8/23	0.3565
Tenodera sinensis	Tenodera_aridifolia_MN002	WTS - 002	1	1	0.0348	0	0.0348	39.41	43.03	3.62	60	217.2	0.000160221	0.010253388	9/7/23	unknown	3.394	Thursday
Tenodera sinensis	Tenodera_aridifolia_MN002	WTS - 002	2	2	0.0328	0	0.0328	45.25	48.32	3.07	60	184.2	0.000178067	0.009664113	9/7/23		3.394	Thursday
Tenodera sinensis	Tenodera_aridifolia_MN002	WTS - 001	1	3	0.031	0	0.031	51.23	53.09	1.86	60	111.6	0.000277778	0.006359496	9/7/23	unknown	4.8746	Thursday
Tenodera sinensis	Tenodera_aridifolia_MN002	WTS - 002	3	4	0.0321	0	0.0321	56.09	58.52	2.43	60	145.8	0.000220165	0.009457867	9/7/23		3.394	Thursday
Tenodera sinensis	Tenodera_aridifolia_MN002	WTS - 001	2	5	0.0379	0	0.0379	57.47	59.43	1.96	60	117.6	0.000322279	0.007774997	9/7/23	unknown	4.8746	Thursday
Tenodera sinensis	Tenodera_aridifolia_MN002	WTS - 002	4	6	0.0378	0.0001	0.0377	0.3	2.56	2.26	60	135.6	0.000278024	0.011137301	9/11/23		3.394	Monday
Tenodera sinensis	Tenodera_aridifolia_MN002	WTS - 002	5	7	0.0423	0	0.0423	4.06	6.27	2.21	60	132.6	0.000319005	0.01246317	9/11/23		3.394	Monday
Tenodera sinensis	Tenodera_aridifolia_MN002	WTS - 001	3	8	0.0361	0	0.0361	47.35	49	1.65	60	99	0.000364646	0.007405736	9/14/23	unknown	4.8746	Thursday
Tenodera sinensis	Tenodera_aridifolia_MN002	WTS - 001	4	9	0.0384	0	0.0384	50.24	52.06	1.82	60	109.2	0.000351648	0.007877569	9/14/23	unknown	4.8746	Thursday
Tenodera sinensis	Tenodera_aridifolia_MN002	WTS - 003	1	10	0.0444	0.0001	0.0443	10.55	13.13	2.58	60	154.8	0.000286176	0.021834276	11/1/23		2.0335	Wednesday
Tenodera sinensis	Tenodera_aridifolia_MN002	WTS - 003	2	11	0.0396	0.0006	0.039	15.22	17.25	2.03	60	121.8	0.000320197	0.019473814	11/1/23		2.0335	Wednesday
Tenodera sinensis	Tenodera_aridifolia_MN002	WTS - 003	3	12	0.0575	0	0.0575	19.32	22.12	2.8	60	168	0.000342262	0.028276371	11/1/23		2.0335	Wednesday
Tenodera sinensis	Tenodera_aridifolia_MN002	WTS - 006	1	13	0.044	0	0.044	43.14	44.5	1.36	60	81.6	0.000539216	0.017621851	11/1/23		2.4969	Wednesday
Tenodera sinensis	Tenodera_aridifolia_MN002	WTS - 006	2	14	0.0403	0	0.0403	47.57	49.48	1.91	60	114.6	0.000351658	0.016140014	11/1/23		2.4969	Wednesday
Tenodera sinensis	Tenodera_aridifolia_MN002	WTS - 006	3	15	0.0498	0	0.0498	55.11	57.1	1.99	60	119.4	0.000417085	0.019944731	11/1/23		2.4969	Wednesday
Tenodera sinensis	Tenodera_aridifolia_MN002	WTS - 007	1	16	0.0421	0	0.0421	11.4	13.28	1.88	60	112.8	0.000373227	0.012594986	11/1/23		3.3426	Wednesday
Tenodera sinensis	Tenodera_aridifolia_MN002	WTS - 007	2	17	0.0382	0.0011	0.0371	17.59	19.29	1.7	60	102	0.000363725	0.01142823	11/1/23		3.3426	Wednesday
Tenodera sinensis	Tenodera_aridifolia_MN002	WTS - 007	3	18	0.039	0	0.039	22.1	24.04	1.94	60	116.4	0.000335052	0.011667564	11/1/23		3.3426	Wednesday
Tenodera sinensis	Tenodera_aridifolia_MN002	WTS - 003	4	19	0.0483	0	0.0483	15.25	18.29	3.04	60	182.4	0.002648026	0.237521515	11/9/23		2.0335	Thursday
Tenodera sinensis	Tenodera_aridifolia_MN002	WTS - 003	5	20	0.0402	0	0.0402	20.21	24.08	3.87	60	232.2	0.000173127	0.019768871	11/9/23		2.0335	Thursday
Tenodera sinensis	Tenodera_aridifolia_MN002	WTS - 006	4	21	0.0372	0	0.0372	36.2	38.27	2.07	60	124.2	0.002995169	0.148984741	11/9/23		2.4969	Thursday
Tenodera sinensis	Tenodera_aridifolia_MN002	WTS - 006	5	22	0.0631	0.0014	0.0617	39.4	41.14	1.74	60	104.4	0.000590996	0.025271336	11/9/23		2.4969	Thursday
Tenodera sinensis	Tenodera_aridifolia_MN002	WTS - 007	4	23	0.0337	0	0.0337	49.42	51.56	2.14	60	128.4	0.000262461	0.010081972	11/9/23		3.3426	Thursday
Tenodera sinensis	Tenodera_aridifolia_MN002	WTS - 007	5	24	0.0349	0	0.0349	53.42	56.07	2.65	60	159	0.000219497	0.010440974	11/9/23		3.3426	Thursday
